# Supplementary material for: A Novel Human Microbe-Disease Association Prediction Method Based on the Bidirectional Weighted Network
Source: Front Microbiol. 2019 Apr 9;10:676. doi: 10.3389/fmicb.2019.00676 (PMC6465552; doi:10.3389/fmicb.2019.00676)
Supplement: Supplementary Table 1 — Ranks of microbe-disease associations predicted by BWNMHMDA. [file Table_1.xls]

## Sheet: Sheet1
1	Type 1 diabetes	Pseudomonas
2	Type 1 diabetes	Verrucomicrobiaceae
3	Type 1 diabetes	Fusobacterium nucleatum
4	Type 1 diabetes	Acinetobacter
5	Type 1 diabetes	Corynebacterium
6	Type 1 diabetes	Propionibacterium
7	Type 1 diabetes	Propionibacterium acnes
8	Type 1 diabetes	Desulfovibrio
9	Type 1 diabetes	Comamonadaceae
10	Type 1 diabetes	Oxalobacteraceae
11	Type 1 diabetes	Sphingomonadaceae
12	Type 1 diabetes	Dietzia maris
13	Type 1 diabetes	Staphylococcus epidermidis
14	Type 1 diabetes	Oxalobacter formigenes
15	Type 1 diabetes	Prevotella copri
16	Type 1 diabetes	Actinomyces
17	Type 1 diabetes	Porphyromonas gingivalis
18	Type 1 diabetes	Selenomonas
19	Type 1 diabetes	Treponema
20	Type 1 diabetes	Enterobacter aerogenes
21	Type 1 diabetes	Enterobacter hormaechei
22	Type 1 diabetes	Klebsiella pneumoniae
23	Type 1 diabetes	Shigella dysenteriae
24	Clostridium difficile infection(CDI)	Tropheryma whipplei
25	Type 1 diabetes	Alcaligenaceae
26	Type 1 diabetes	Coriobacteriaceae
27	Type 1 diabetes	Erysipelotrichaceae
28	Type 1 diabetes	Methanobrevibacter smithii
29	Type 1 diabetes	Lysobacter
30	Type 1 diabetes	Rickettsiales
31	Type 1 diabetes	Streptococcus mitis
32	Type 1 diabetes	Xanthomonas
33	Colorectal carcinoma	Tropheryma whipplei
34	Type 1 diabetes	Alistipes finegoldii
35	Type 1 diabetes	Alistipes putredinis
36	Type 1 diabetes	Bacteroides eggerthii
37	Type 1 diabetes	Bacteroides finegoldii
38	Type 1 diabetes	Bacteroides sp. D20
39	Type 1 diabetes	Bilophila
40	Type 1 diabetes	Bilophila wadsworthia
41	Type 1 diabetes	Enterococcus faecalis
42	Type 1 diabetes	Eubacterium hallii
43	Type 1 diabetes	Holdemania
44	Type 1 diabetes	Lachnospira
45	Type 1 diabetes	Lactobacillus salivarius
46	Type 1 diabetes	Odoribacter splanchnicus
47	Type 1 diabetes	Parabacteroides distasonis
48	Type 1 diabetes	Parabacteroides merdae
49	Type 1 diabetes	Roseburia hominis
50	Type 1 diabetes	Roseburia intestinalis
51	Type 1 diabetes	Ruminococcus gnavus
52	Type 1 diabetes	Streptococcus anginosus
53	Type 1 diabetes	Streptococcus parasanguinis
54	Type 1 diabetes	Streptococcus salivarius
55	Type 1 diabetes	Streptococcus vestibularis
56	Type 1 diabetes	Veillonella atypica
57	Type 1 diabetes	Veillonella dispar
58	Type 1 diabetes	Veillonella parvula
59	Type 1 diabetes	Aerococcus
60	Type 1 diabetes	Atopobium
61	Type 1 diabetes	Atopobium vaginae
62	Type 1 diabetes	Candidate division TM7
63	Type 1 diabetes	Eggerthella
64	Type 1 diabetes	Gardnerella
65	Type 1 diabetes	Gardnerella vaginalis
66	Type 1 diabetes	Lactobacillus crispatus
67	Type 1 diabetes	Lactobacillus iners
68	Type 1 diabetes	Leptotrichia
69	Type 1 diabetes	Leptotrichia amnionii
70	Type 1 diabetes	Mobiluncus
71	Type 1 diabetes	Olsenella
72	Type 1 diabetes	Papillibacter
73	Type 1 diabetes	Porphyromonas uenonis
74	Type 1 diabetes	Streptobacillus
75	Type 2 diabetes	Tropheryma whipplei
76	Colon cancer	Tropheryma whipplei
77	Kidney stones	Tropheryma whipplei
78	New-onset untreated rheumatoid arthrits	Tropheryma whipplei
79	Constipation Irritable bowel syndrome(IBS)	Tropheryma whipplei
80	Periodontal	Tropheryma whipplei
81	Atopy	Tropheryma whipplei
82	Type 1 diabetes	Burkholderia
83	Type 1 diabetes	Acidobacteriaceae
84	Type 1 diabetes	Aeromonadaceae
85	Type 1 diabetes	Alteromonadaceae
86	Type 1 diabetes	Anaerovorax
87	Type 1 diabetes	Bacillaceae
88	Type 1 diabetes	Bifidobacterium catenulatum
89	Type 1 diabetes	Cellulomonadaceae
90	Type 1 diabetes	Clostridiaceae
91	Type 1 diabetes	Clostridium cocleatum
92	Type 1 diabetes	Desulfobacteraceae
93	Type 1 diabetes	Desulfovibrionaceae
94	Type 1 diabetes	Nitrospiraceae
95	Type 1 diabetes	Paenibacillaceae
96	Type 1 diabetes	Peptostreptococcaceae
97	Type 1 diabetes	Polyangiaceae
98	Type 1 diabetes	Promicromonosporaceae
99	Type 1 diabetes	Ruminococcus productus
100	Type 1 diabetes	Syntrophobacteraceae
101	Type 1 diabetes	Thiotrichaceae
102	Type 1 diabetes	Bacteroidales
103	Type 1 diabetes	Enterococcus faecium
104	Type 1 diabetes	Erysipelotrichales
105	COPD	Tropheryma whipplei
106	Diarrhea Irritable bowel syndrome(IBS)	Tropheryma whipplei
107	Infectious colitis	Tropheryma whipplei
108	Ileal Crohn's disease(CD)	Tropheryma whipplei
109	Guttate psoriasis	Tropheryma whipplei
110	Skin and mucosal infections	Tropheryma whipplei
111	Obesity	Tropheryma whipplei
112	Psoriasis	Tropheryma whipplei
113	Inflammatory bowel disease(IBD)	Tropheryma whipplei
114	Systemic inflammatory response syndrome	Tropheryma whipplei
115	Rheumatoid arthrits	Tropheryma whipplei
116	Ulcerative colitis	Tropheryma whipplei
117	Cystic fibrosis	Tropheryma whipplei
118	Type 1 diabetes	Clostridium leptum
119	Crohn's disease(CD)	Tropheryma whipplei
120	Type 1 diabetes	Enterococcus
121	Type 1 diabetes	Stenotrophomonas maltophilia
122	Bacterial Vaginosis	Tropheryma whipplei
123	Type 1 diabetes	Collinsella aerofaciens
124	Allergic asthma	Tropheryma whipplei
125	Allergy	Tropheryma whipplei
126	Gastric and duodenal ulcer	Tropheryma whipplei
127	Gastro-oesophageal reflux	Tropheryma whipplei
128	Allergic sensitization	Tropheryma whipplei
129	Atopic sensitisation	Tropheryma whipplei
130	Recurrent wheeze	Tropheryma whipplei
131	Asthma	Tropheryma whipplei
132	Atopic dermatitis	Tropheryma whipplei
133	Eczema	Tropheryma whipplei
134	COPD	Proteobacteria
135	Necrotizing Enterocolitis	Tropheryma whipplei
136	Type 1 diabetes	Staphylococcus
137	Type 1 diabetes	Tannerella
138	Type 1 diabetes	Betaproteobacteria
139	Type 1 diabetes	Escherichia coli
140	Type 1 diabetes	Clostridiales
141	Type 1 diabetes	Bacilli
142	Type 1 diabetes	Gammaproteobacteria
143	Colon cancer	Proteobacteria
144	Type 1 diabetes	Veillonellaceae
145	Type 1 diabetes	Fusobacteriaceae
146	Type 1 diabetes	Prevotellaceae
147	Constipation Irritable bowel syndrome(IBS)	Proteobacteria
148	Type 1 diabetes	Coxiellaceae
149	Whipple's disease	Proteobacteria
150	Atopy	Proteobacteria
151	Type 1 diabetes	Megasphaera
152	Whipple's disease	Clostridium difficile
153	Infectious colitis	Proteobacteria
154	Kidney stones	Proteobacteria
155	New-onset untreated rheumatoid arthrits	Proteobacteria
156	COPD	Bacteroidetes
157	Guttate psoriasis	Proteobacteria
158	Type 1 diabetes	Tropheryma whipplei
159	Cystic fibrosis	Clostridium difficile
160	Type 1 diabetes	Coprococcus
161	Type 1 diabetes	Dorea
162	Type 1 diabetes	Haemophilus parainfluenzae
163	Type 1 diabetes	Pasteurellaceae
164	Type 1 diabetes	Ruminococcus
165	Type 1 diabetes	Streptococcaceae
166	Guttate psoriasis	Clostridium difficile
167	Colorectal carcinoma	Proteobacteria
168	Constipation Irritable bowel syndrome(IBS)	Bacteroidetes
169	Kidney stones	Clostridium difficile
170	New-onset untreated rheumatoid arthrits	Clostridium difficile
171	Diarrhea Irritable bowel syndrome(IBS)	Proteobacteria
172	Skin and mucosal infections	Proteobacteria
173	COPD	Prevotella
174	Infectious colitis	Clostridium difficile
175	Atopy	Clostridium difficile
176	Systemic inflammatory response syndrome	Proteobacteria
177	Clostridium difficile infection(CDI)	Prevotella
178	Allergic asthma	Clostridium difficile
179	Allergy	Clostridium difficile
180	Gastric and duodenal ulcer	Clostridium difficile
181	Gastro-oesophageal reflux	Clostridium difficile
182	Skin and mucosal infections	Clostridium difficile
183	Colon cancer	Bacteroidetes
184	Allergic asthma	Proteobacteria
185	Allergy	Proteobacteria
186	Gastric and duodenal ulcer	Proteobacteria
187	Gastro-oesophageal reflux	Proteobacteria
188	Colorectal carcinoma	Prevotella
189	Colorectal carcinoma	Bacteroidetes
190	Diarrhea Irritable bowel syndrome(IBS)	Clostridium difficile
191	Constipation Irritable bowel syndrome(IBS)	Clostridium difficile
192	Rheumatoid arthrits	Proteobacteria
193	Clostridium difficile infection(CDI)	Firmicutes
194	Colorectal carcinoma	Clostridium difficile
195	Liver cirrhosis	Bacteroidales
196	Liver cirrhosis	Enterococcus faecium
197	Liver cirrhosis	Erysipelotrichales
198	Constipation Irritable bowel syndrome(IBS)	Prevotella
199	Colon cancer	Clostridium difficile
200	Allergic sensitization	Proteobacteria
201	Atopic sensitisation	Proteobacteria
202	Recurrent wheeze	Proteobacteria
203	COPD	Clostridium difficile
204	Type 1 diabetes	Staphylococcus aureus
205	Systemic inflammatory response syndrome	Clostridium difficile
206	Colorectal carcinoma	Firmicutes
207	Atopy	Bacteroidetes
208	Constipation Irritable bowel syndrome(IBS)	Firmicutes
209	Infectious colitis	Bacteroidetes
210	Whipple's disease	Bacteroidetes
211	Colon cancer	Firmicutes
212	Kidney stones	Helicobacter pylori
213	New-onset untreated rheumatoid arthrits	Helicobacter pylori
214	Guttate psoriasis	Bacteroidetes
215	Type 1 diabetes	Helicobacter pylori
216	Kidney stones	Bacteroidetes
217	New-onset untreated rheumatoid arthrits	Bacteroidetes
218	Eczema	Proteobacteria
219	Infectious colitis	Helicobacter pylori
220	Atopy	Helicobacter pylori
221	Guttate psoriasis	Helicobacter pylori
222	Atopy	Firmicutes
223	Whipple's disease	Prevotella
224	Type 1 diabetes	Faecalibacterium prausnitzii
225	Infectious colitis	Prevotella
226	Rheumatoid arthrits	Clostridium difficile
227	Atopy	Prevotella
228	Whipple's disease	Helicobacter pylori
229	Kidney stones	Prevotella
230	New-onset untreated rheumatoid arthrits	Prevotella
231	Diarrhea Irritable bowel syndrome(IBS)	Prevotella
232	Skin and mucosal infections	Helicobacter pylori
233	COPD	Firmicutes
234	Whipple's disease	Firmicutes
235	COPD	Helicobacter pylori
236	Inflammatory bowel disease(IBD)	Clostridium difficile
237	Colon cancer	Prevotella
238	Constipation Irritable bowel syndrome(IBS)	Helicobacter pylori
239	Guttate psoriasis	Prevotella
240	Guttate psoriasis	Firmicutes
241	Ulcerative colitis	Clostridium difficile
242	Infectious colitis	Firmicutes
243	Diarrhea Irritable bowel syndrome(IBS)	Helicobacter pylori
244	Kidney stones	Firmicutes
245	New-onset untreated rheumatoid arthrits	Firmicutes
246	Allergic sensitization	Helicobacter pylori
247	Atopic sensitisation	Helicobacter pylori
248	Recurrent wheeze	Helicobacter pylori
249	Clostridium difficile infection(CDI)	Lachnospiraceae
250	Type 1 diabetes	Clostridium
251	Colorectal carcinoma	Helicobacter pylori
252	Skin and mucosal infections	Bacteroidetes
253	Systemic inflammatory response syndrome	Bacteroidetes
254	Diarrhea Irritable bowel syndrome(IBS)	Bacteroidetes
255	Colon cancer	Helicobacter pylori
256	Skin and mucosal infections	Prevotella
257	Clostridium difficile infection(CDI)	Clostridium difficile
258	Systemic inflammatory response syndrome	Helicobacter pylori
259	Eczema	Helicobacter pylori
260	Systemic inflammatory response syndrome	Firmicutes
261	Skin and mucosal infections	Firmicutes
262	Diarrhea Irritable bowel syndrome(IBS)	Firmicutes
263	Inflammatory bowel disease(IBD)	Bacteroidetes
264	Obesity	Proteobacteria
265	Ileal Crohn's disease(CD)	Proteobacteria
266	Rheumatoid arthrits	Helicobacter pylori
267	Ulcerative colitis	Bacteroidetes
268	Inflammatory bowel disease(IBD)	Firmicutes
269	Ulcerative colitis	Firmicutes
270	Allergic asthma	Prevotella
271	Allergy	Prevotella
272	Gastric and duodenal ulcer	Prevotella
273	Gastro-oesophageal reflux	Prevotella
274	Allergic asthma	Bacteroidetes
275	Allergy	Bacteroidetes
276	Gastric and duodenal ulcer	Bacteroidetes
277	Gastro-oesophageal reflux	Bacteroidetes
278	Systemic inflammatory response syndrome	Prevotella
279	Inflammatory bowel disease(IBD)	Helicobacter pylori
280	Obesity	Clostridium difficile
281	Ulcerative colitis	Prevotella
282	Atopic dermatitis	Proteobacteria
283	Clostridium difficile infection(CDI)	Helicobacter pylori
284	Periodontal	Proteobacteria
285	Inflammatory bowel disease(IBD)	Prevotella
286	Ulcerative colitis	Helicobacter pylori
287	Type 1 diabetes	Clostridium difficile
288	Rheumatoid arthrits	Bacteroidetes
289	Allergic sensitization	Prevotella
290	Atopic sensitisation	Prevotella
291	Recurrent wheeze	Prevotella
292	Allergic sensitization	Bacteroidetes
293	Atopic sensitisation	Bacteroidetes
294	Recurrent wheeze	Bacteroidetes
295	Periodontal	Clostridium difficile
296	Atopic dermatitis	Helicobacter pylori
297	Allergic asthma	Firmicutes
298	Allergy	Firmicutes
299	Gastric and duodenal ulcer	Firmicutes
300	Gastro-oesophageal reflux	Firmicutes
301	Psoriasis	Clostridium difficile
302	Allergic sensitization	Firmicutes
303	Atopic sensitisation	Firmicutes
304	Recurrent wheeze	Firmicutes
305	Crohn's disease(CD)	Clostridium difficile
306	Type 1 diabetes	Clostridium coccoides
307	Psoriasis	Bacteroidetes
308	Eczema	Prevotella
309	Rheumatoid arthrits	Firmicutes
310	Eczema	Bacteroidetes
311	Ileal Crohn's disease(CD)	Clostridium difficile
312	Eczema	Firmicutes
313	Periodontal	Helicobacter pylori
314	Colon cancer	Lachnospiraceae
315	Cystic fibrosis	Proteobacteria
316	Psoriasis	Helicobacter pylori
317	Obesity	Helicobacter pylori
318	Asthma	Clostridium difficile
319	Periodontal	Bacteroidetes
320	Psoriasis	Prevotella
321	Colorectal carcinoma	Clostridia
322	Type 2 diabetes	Clostridium difficile
323	Cystic fibrosis	Helicobacter pylori
324	Ileal Crohn's disease(CD)	Helicobacter pylori
325	Type 2 diabetes	Prevotella
326	Atopic dermatitis	Bacteroidetes
327	Atopic dermatitis	Prevotella
328	Constipation Irritable bowel syndrome(IBS)	Clostridia
329	Kidney stones	Staphylococcus aureus
330	New-onset untreated rheumatoid arthrits	Staphylococcus aureus
331	Whipple's disease	Staphylococcus aureus
332	Asthma	Firmicutes
333	Atopic dermatitis	Firmicutes
334	Ileal Crohn's disease(CD)	Firmicutes
335	Obesity	Prevotella
336	Atopy	Staphylococcus aureus
337	Infectious colitis	Staphylococcus aureus
338	Constipation Irritable bowel syndrome(IBS)	Staphylococcus aureus
339	Irritable bowel syndrome(IBS)	Tropheryma whipplei
340	Infectious colitis	Lachnospiraceae
341	Constipation Irritable bowel syndrome(IBS)	Lachnospiraceae
342	Ileal Crohn's disease(CD)	Bacteroidetes
343	Colon cancer	Staphylococcus aureus
344	Whipple's disease	Lachnospiraceae
345	Skin and mucosal infections	Staphylococcus aureus
346	Kidney stones	Lachnospiraceae
347	New-onset untreated rheumatoid arthrits	Lachnospiraceae
348	COPD	Lachnospiraceae
349	Ulcerative colitis	Lachnospiraceae
350	Type 2 diabetes	Helicobacter pylori
351	Periodontal	Firmicutes
352	Atopy	Lachnospiraceae
353	COPD	Staphylococcus aureus
354	Diarrhea Irritable bowel syndrome(IBS)	Staphylococcus aureus
355	Guttate psoriasis	Lachnospiraceae
356	Crohn's disease(CD)	Proteobacteria
357	Necrotizing Enterocolitis	Clostridium difficile
358	Cystic fibrosis	Bacteroidetes
359	Colon cancer	Clostridia
360	Skin and mucosal infections	Lachnospiraceae
361	Diarrhea Irritable bowel syndrome(IBS)	Lachnospiraceae
362	Colorectal carcinoma	Bacteroides
363	Type 1 diabetes	Enterobacteriaceae
364	Colorectal carcinoma	Staphylococcus aureus
365	Constipation Irritable bowel syndrome(IBS)	Bacteroides
366	Infectious colitis	Clostridia
367	Crohn's disease(CD)	Prevotella
368	Kidney stones	Clostridia
369	New-onset untreated rheumatoid arthrits	Clostridia
370	Necrotizing Enterocolitis	Helicobacter pylori
371	Cystic fibrosis	Prevotella
372	Systemic inflammatory response syndrome	Staphylococcus aureus
373	Whipple's disease	Clostridia
374	Clostridium difficile infection(CDI)	Staphylococcus aureus
375	Cystic fibrosis	Firmicutes
376	Systemic inflammatory response syndrome	Lachnospiraceae
377	Allergic sensitization	Staphylococcus aureus
378	Atopic sensitisation	Staphylococcus aureus
379	Recurrent wheeze	Staphylococcus aureus
380	Guttate psoriasis	Clostridia
381	Clostridium difficile infection(CDI)	Clostridia
382	Colorectal carcinoma	Lachnospiraceae
383	Crohn's disease(CD)	Helicobacter pylori
384	Skin and mucosal infections	Clostridia
385	Diarrhea Irritable bowel syndrome(IBS)	Clostridia
386	Eczema	Staphylococcus aureus
387	Allergic asthma	Staphylococcus aureus
388	Allergy	Staphylococcus aureus
389	Gastric and duodenal ulcer	Staphylococcus aureus
390	Gastro-oesophageal reflux	Staphylococcus aureus
391	Psoriasis	Lachnospiraceae
392	COPD	Clostridia
393	Colon cancer	Bacteroides
394	Rheumatoid arthrits	Lachnospiraceae
395	Clostridium difficile infection(CDI)	Bacteroides
396	Systemic inflammatory response syndrome	Clostridia
397	Necrotizing Enterocolitis	Prevotella
398	Atopy	Bacteroides
399	Rheumatoid arthrits	Staphylococcus aureus
400	Clostridium difficile infection(CDI)	Bacteroidaceae
401	Crohn's disease(CD)	Bacteroidetes
402	Constipation Irritable bowel syndrome(IBS)	Fusobacterium
403	Periodontal	Lachnospiraceae
404	Bacterial Vaginosis	Clostridium difficile
405	Kidney stones	Bacteroides
406	New-onset untreated rheumatoid arthrits	Bacteroides
407	Inflammatory bowel disease(IBD)	Staphylococcus aureus
408	Allergic asthma	Lachnospiraceae
409	Allergy	Lachnospiraceae
410	Gastric and duodenal ulcer	Lachnospiraceae
411	Gastro-oesophageal reflux	Lachnospiraceae
412	Whipple's disease	Bacteroides
413	Ulcerative colitis	Staphylococcus aureus
414	Crohn's disease(CD)	Lachnospiraceae
415	Guttate psoriasis	Bacteroides
416	Allergic sensitization	Lachnospiraceae
417	Atopic sensitisation	Lachnospiraceae
418	Recurrent wheeze	Lachnospiraceae
419	Periodontal	Staphylococcus aureus
420	Bacterial Vaginosis	Helicobacter pylori
421	Skin and mucosal infections	Bacteroides
422	Bacterial Vaginosis	Proteobacteria
423	Colorectal carcinoma	Fusobacterium
424	Eczema	Lachnospiraceae
425	Colon cancer	Alistipes
426	Colon cancer	Parabacteroides
427	Colon cancer	Bacteroidaceae
428	Diarrhea Irritable bowel syndrome(IBS)	Bacteroides
429	Colon cancer	Rikenellaceae
430	Colon cancer	Ruminococcaceae
431	Clostridium difficile infection(CDI)	Alistipes
432	Clostridium difficile infection(CDI)	Parabacteroides
433	Colon cancer	Fusobacterium
434	Inflammatory bowel disease(IBD)	Clostridium coccoides
435	Colon cancer	Verrucomicrobiaceae
436	Type 2 diabetes	Lachnospiraceae
437	Colon cancer	Porphyromonadaceae
438	Periodontal	Clostridia
439	COPD	Bacteroides
440	Asthma	Lachnospiraceae
441	Infectious colitis	Fusobacterium
442	Systemic inflammatory response syndrome	Bacteroides
443	Clostridium difficile infection(CDI)	Porphyromonadaceae
444	Rheumatoid arthrits	Clostridia
445	Psoriasis	Staphylococcus aureus
446	Atopy	Fusobacterium
447	Allergic asthma	Clostridia
448	Allergy	Clostridia
449	Gastric and duodenal ulcer	Clostridia
450	Gastro-oesophageal reflux	Clostridia
451	Clostridium difficile infection(CDI)	Fusobacterium
452	Ulcerative colitis	Clostridia
453	Atopic dermatitis	Lachnospiraceae
454	Kidney stones	Fusobacterium
455	New-onset untreated rheumatoid arthrits	Fusobacterium
456	Inflammatory bowel disease(IBD)	Clostridia
457	Obesity	Lachnospiraceae
458	Allergic sensitization	Clostridia
459	Atopic sensitisation	Clostridia
460	Recurrent wheeze	Clostridia
461	Liver cirrhosis	Acidobacteriaceae
462	Liver cirrhosis	Aeromonadaceae
463	Liver cirrhosis	Alteromonadaceae
464	Liver cirrhosis	Anaerovorax
465	Liver cirrhosis	Bacillaceae
466	Liver cirrhosis	Bifidobacterium catenulatum
467	Liver cirrhosis	Cellulomonadaceae
468	Liver cirrhosis	Clostridiaceae
469	Liver cirrhosis	Clostridium cocleatum
470	Liver cirrhosis	Desulfobacteraceae
471	Liver cirrhosis	Desulfovibrionaceae
472	Liver cirrhosis	Nitrospiraceae
473	Liver cirrhosis	Paenibacillaceae
474	Liver cirrhosis	Peptostreptococcaceae
475	Liver cirrhosis	Polyangiaceae
476	Liver cirrhosis	Promicromonosporaceae
477	Liver cirrhosis	Ruminococcus productus
478	Liver cirrhosis	Syntrophobacteraceae
479	Liver cirrhosis	Thiotrichaceae
480	Whipple's disease	Fusobacterium
481	Diarrhea Irritable bowel syndrome(IBS)	Clostridium coccoides
482	Type 2 diabetes	Staphylococcus aureus
483	Allergic sensitization	Escherichia coli
484	Atopic sensitisation	Escherichia coli
485	Recurrent wheeze	Escherichia coli
486	Periodontal	Bacteroides
487	Clostridium difficile infection(CDI)	Rikenellaceae
488	Clostridium difficile infection(CDI)	Ruminococcaceae
489	Guttate psoriasis	Fusobacterium
490	Clostridium difficile infection(CDI)	Verrucomicrobiaceae
491	Constipation Irritable bowel syndrome(IBS)	Fusobacterium nucleatum
492	Obesity	Clostridia
493	COPD	Clostridium coccoides
494	Skin and mucosal infections	Fusobacterium
495	Eczema	Clostridia
496	Asthma	Staphylococcus aureus
497	Ileal Crohn's disease(CD)	Staphylococcus aureus
498	Colon cancer	Fusobacterium nucleatum
499	Diarrhea Irritable bowel syndrome(IBS)	Fusobacterium
500	Necrotizing Enterocolitis	Lachnospiraceae
501	Cystic fibrosis	Lachnospiraceae
502	COPD	Fusobacterium
503	Psoriasis	Clostridia
504	Constipation Irritable bowel syndrome(IBS)	Bacteroidaceae
505	Liver cirrhosis	Verrucomicrobiaceae
506	Atopic dermatitis	Clostridia
507	Liver cirrhosis	Pseudomonas
508	Constipation Irritable bowel syndrome(IBS)	Alistipes
509	Constipation Irritable bowel syndrome(IBS)	Parabacteroides
510	Colon cancer	Oxalobacter formigenes
511	Colon cancer	Prevotella copri
512	Systemic inflammatory response syndrome	Fusobacterium
513	Liver cirrhosis	Actinomyces
514	Liver cirrhosis	Porphyromonas gingivalis
515	Liver cirrhosis	Selenomonas
516	Liver cirrhosis	Treponema
517	Constipation Irritable bowel syndrome(IBS)	Rikenellaceae
518	Constipation Irritable bowel syndrome(IBS)	Ruminococcaceae
519	Liver cirrhosis	Fusobacterium nucleatum
520	Constipation Irritable bowel syndrome(IBS)	Verrucomicrobiaceae
521	Asthma	Clostridia
522	Atopy	Fusobacterium nucleatum
523	Kidney stones	Fusobacterium nucleatum
524	New-onset untreated rheumatoid arthrits	Fusobacterium nucleatum
525	Ileal Crohn's disease(CD)	Clostridia
526	Infectious colitis	Bacteroidaceae
527	Bacterial Vaginosis	Bacteroidetes
528	Skin and mucosal infections	Fusobacterium nucleatum
529	Infectious colitis	Fusobacterium nucleatum
530	Psoriasis	Clostridium coccoides
531	Kidney stones	Verrucomicrobiaceae
532	New-onset untreated rheumatoid arthrits	Verrucomicrobiaceae
533	Necrotizing Enterocolitis	Staphylococcus aureus
534	Constipation Irritable bowel syndrome(IBS)	Porphyromonadaceae
535	Kidney stones	Rikenellaceae
536	Kidney stones	Ruminococcaceae
537	New-onset untreated rheumatoid arthrits	Rikenellaceae
538	New-onset untreated rheumatoid arthrits	Ruminococcaceae
539	Cystic fibrosis	Clostridia
540	Periodontal	Fusobacterium nucleatum
541	Clostridium difficile infection(CDI)	Haemophilus
542	Constipation Irritable bowel syndrome(IBS)	Prevotella copri
543	Constipation Irritable bowel syndrome(IBS)	Oxalobacter formigenes
544	Colorectal carcinoma	Clostridium coccoides
545	Crohn's disease(CD)	Staphylococcus aureus
546	Kidney stones	Prevotella copri
547	New-onset untreated rheumatoid arthrits	Oxalobacter formigenes
548	Skin and mucosal infections	Verrucomicrobiaceae
549	Whipple's disease	Clostridium coccoides
550	Kidney stones	Alistipes
551	Kidney stones	Parabacteroides
552	New-onset untreated rheumatoid arthrits	Alistipes
553	New-onset untreated rheumatoid arthrits	Parabacteroides
554	Atopy	Clostridium coccoides
555	Skin and mucosal infections	Rikenellaceae
556	Skin and mucosal infections	Ruminococcaceae
557	Infectious colitis	Alistipes
558	Infectious colitis	Parabacteroides
559	Clostridium difficile infection(CDI)	Clostridium coccoides
560	Atopy	Rikenellaceae
561	Atopy	Ruminococcaceae
562	Diarrhea Irritable bowel syndrome(IBS)	Fusobacterium nucleatum
563	COPD	Actinobacteria
564	Allergic asthma	Bacteroides
565	Allergy	Bacteroides
566	Gastric and duodenal ulcer	Bacteroides
567	Gastro-oesophageal reflux	Bacteroides
568	Infectious colitis	Rikenellaceae
569	Infectious colitis	Ruminococcaceae
570	COPD	Haemophilus
571	Atopy	Verrucomicrobiaceae
572	Kidney stones	Bacteroidaceae
573	New-onset untreated rheumatoid arthrits	Bacteroidaceae
574	Whipple's disease	Fusobacterium nucleatum
575	Liver cirrhosis	Collinsella aerofaciens
576	Diarrhea Irritable bowel syndrome(IBS)	Rikenellaceae
577	Diarrhea Irritable bowel syndrome(IBS)	Ruminococcaceae
578	Atopy	Alistipes
579	Atopy	Parabacteroides
580	Rheumatoid arthrits	Bacteroides
581	Guttate psoriasis	Fusobacterium nucleatum
582	Skin and mucosal infections	Prevotella copri
583	Skin and mucosal infections	Oxalobacter formigenes
584	Diarrhea Irritable bowel syndrome(IBS)	Verrucomicrobiaceae
585	Kidney stones	Clostridium coccoides
586	New-onset untreated rheumatoid arthrits	Clostridium coccoides
587	Infectious colitis	Verrucomicrobiaceae
588	Kidney stones	Porphyromonadaceae
589	New-onset untreated rheumatoid arthrits	Porphyromonadaceae
590	Inflammatory bowel disease(IBD)	Bacteroides
591	Whipple's disease	Rikenellaceae
592	Whipple's disease	Ruminococcaceae
593	Infectious colitis	Porphyromonadaceae
594	Constipation Irritable bowel syndrome(IBS)	Clostridium coccoides
595	Skin and mucosal infections	Alistipes
596	Skin and mucosal infections	Parabacteroides
597	Periodontal	Verrucomicrobiaceae
598	Allergic sensitization	Bacteroides
599	Atopic sensitisation	Bacteroides
600	Recurrent wheeze	Bacteroides
601	Clostridium difficile infection(CDI)	Actinobacteria
602	Whipple's disease	Alistipes
603	Whipple's disease	Parabacteroides
604	Atopy	Oxalobacter formigenes
605	Atopy	Prevotella copri
606	Guttate psoriasis	Rikenellaceae
607	Guttate psoriasis	Ruminococcaceae
608	Liver cirrhosis	Aerococcus
609	Liver cirrhosis	Atopobium
610	Liver cirrhosis	Atopobium vaginae
611	Liver cirrhosis	Candidate division TM7
612	Liver cirrhosis	Eggerthella
613	Liver cirrhosis	Gardnerella
614	Liver cirrhosis	Gardnerella vaginalis
615	Liver cirrhosis	Lactobacillus crispatus
616	Liver cirrhosis	Lactobacillus iners
617	Liver cirrhosis	Leptotrichia
618	Liver cirrhosis	Leptotrichia amnionii
619	Liver cirrhosis	Mobiluncus
620	Liver cirrhosis	Olsenella
621	Liver cirrhosis	Papillibacter
622	Liver cirrhosis	Porphyromonas uenonis
623	Liver cirrhosis	Streptobacillus
624	Infectious colitis	Clostridium coccoides
625	Atopy	Bacteroidaceae
626	Whipple's disease	Verrucomicrobiaceae
627	Guttate psoriasis	Verrucomicrobiaceae
628	Guttate psoriasis	Alistipes
629	Guttate psoriasis	Parabacteroides
630	COPD	Bacteroidaceae
631	Infectious colitis	Oxalobacter formigenes
632	Infectious colitis	Prevotella copri
633	Guttate psoriasis	Clostridium coccoides
634	Whipple's disease	Bacteroidaceae
635	Liver cirrhosis	Enterobacter aerogenes
636	Liver cirrhosis	Enterobacter hormaechei
637	Liver cirrhosis	Klebsiella pneumoniae
638	Liver cirrhosis	Shigella dysenteriae
639	Bacterial Vaginosis	Staphylococcus aureus
640	Colon cancer	Clostridium coccoides
641	Periodontal	Alistipes
642	Periodontal	Parabacteroides
643	Diarrhea Irritable bowel syndrome(IBS)	Alistipes
644	Diarrhea Irritable bowel syndrome(IBS)	Parabacteroides
645	Atopy	Porphyromonadaceae
646	Guttate psoriasis	Bacteroidaceae
647	Systemic inflammatory response syndrome	Fusobacterium nucleatum
648	Diarrhea Irritable bowel syndrome(IBS)	Oxalobacter formigenes
649	Diarrhea Irritable bowel syndrome(IBS)	Prevotella copri
650	Colorectal carcinoma	Fusobacterium nucleatum
651	Whipple's disease	Oxalobacter formigenes
652	Whipple's disease	Prevotella copri
653	Guttate psoriasis	Prevotella copri
654	Guttate psoriasis	Oxalobacter formigenes
655	Skin and mucosal infections	Bacteroidaceae
656	Skin and mucosal infections	Porphyromonadaceae
657	COPD	Verrucomicrobiaceae
658	Liver cirrhosis	Alcaligenaceae
659	Liver cirrhosis	Coriobacteriaceae
660	Liver cirrhosis	Erysipelotrichaceae
661	Liver cirrhosis	Methanobrevibacter smithii
662	Liver cirrhosis	Clostridium leptum
663	Allergic asthma	Clostridium coccoides
664	Allergy	Clostridium coccoides
665	Gastric and duodenal ulcer	Clostridium coccoides
666	Gastro-oesophageal reflux	Clostridium coccoides
667	Liver cirrhosis	Lysobacter
668	Liver cirrhosis	Rickettsiales
669	Liver cirrhosis	Streptococcus mitis
670	Liver cirrhosis	Xanthomonas
671	Irritable bowel syndrome(IBS)	Verrucomicrobiaceae
672	Skin and mucosal infections	Clostridium coccoides
673	Necrotizing Enterocolitis	Clostridia
674	Whipple's disease	Porphyromonadaceae
675	Eczema	Bacteroides
676	COPD	Rikenellaceae
677	COPD	Ruminococcaceae
678	COPD	Alistipes
679	COPD	Parabacteroides
680	Systemic inflammatory response syndrome	Verrucomicrobiaceae
681	Diarrhea Irritable bowel syndrome(IBS)	Bacteroidaceae
682	Guttate psoriasis	Porphyromonadaceae
683	Systemic inflammatory response syndrome	Rikenellaceae
684	Systemic inflammatory response syndrome	Ruminococcaceae
685	Diarrhea Irritable bowel syndrome(IBS)	Porphyromonadaceae
686	Clostridium difficile infection(CDI)	Prevotella copri
687	Clostridium difficile infection(CDI)	Oxalobacter formigenes
688	Ulcerative colitis	Bacteroides
689	COPD	Porphyromonadaceae
690	Periodontal	Oxalobacter formigenes
691	Periodontal	Prevotella copri
692	Allergic sensitization	Clostridium coccoides
693	Atopic sensitisation	Clostridium coccoides
694	Recurrent wheeze	Clostridium coccoides
695	Obesity	Bacteroides
696	Irritable bowel syndrome(IBS)	Fusobacterium nucleatum
697	Clostridium difficile infection(CDI)	Fusobacterium nucleatum
698	Periodontal	Rikenellaceae
699	Periodontal	Ruminococcaceae
700	Liver cirrhosis	Acetonema
701	Liver cirrhosis	Actinobacillus
702	Liver cirrhosis	Aggregatibacter
703	Liver cirrhosis	Akkermansia
704	Liver cirrhosis	Anaerofilum
705	Liver cirrhosis	Anaerostipes
706	Liver cirrhosis	Anaerotruncus
707	Liver cirrhosis	Bacillus
708	Liver cirrhosis	Bacterium 08.96.4
709	Liver cirrhosis	Bacterium ASF500
710	Liver cirrhosis	Bacterium B4C2-5
711	Liver cirrhosis	Bacterium Ba2
712	Liver cirrhosis	Bacterium C15
713	Liver cirrhosis	Bacterium G100VIII
714	Liver cirrhosis	Bacterium ic1214
715	Liver cirrhosis	Bacterium ic1258
716	Liver cirrhosis	Bacterium ic1292
717	Liver cirrhosis	Bacterium ic1296
718	Liver cirrhosis	Bacterium ic1311
719	Liver cirrhosis	Bacterium ic1379
720	Liver cirrhosis	Bacterium ic1391
721	Liver cirrhosis	Bacterium MB7-1
722	Liver cirrhosis	Bacterium mpn-isolate group 19
723	Liver cirrhosis	Bacterium mpn-isolate group 22
724	Liver cirrhosis	Bacterium mpn-isolate group 24
725	Liver cirrhosis	Bacterium mpn-isolate group 27
726	Liver cirrhosis	Bacterium mpn-isolate group 5
727	Liver cirrhosis	Bacterium 'New Zealand B'
728	Liver cirrhosis	Bacterium str. 31285
729	Liver cirrhosis	Bacterium YE62
730	Liver cirrhosis	Bacterium YE64
731	Liver cirrhosis	Bacteroidaceae bacterium Smarlab 3301643
732	Liver cirrhosis	Bacteroides sp. CJ78
733	Liver cirrhosis	Bacteroides thetaiotaomicron
734	Liver cirrhosis	Bovine rumen bacterium JPR13
735	Liver cirrhosis	Brenneria
736	Liver cirrhosis	Burkholderiales bacterium Smarlab 3302047
737	Liver cirrhosis	Butyrate-producing bacterium ART55/1
738	Liver cirrhosis	Butyrate-producing bacterium L1-810
739	Liver cirrhosis	Butyrate-producing bacterium L1-952
740	Liver cirrhosis	Butyrate-producing bacterium L2-50
741	Liver cirrhosis	Butyrate-producing bacterium M104/1
742	Liver cirrhosis	Butyrate-producing bacterium M21/2
743	Liver cirrhosis	Butyrate-producing bacterium M50/1
744	Liver cirrhosis	Butyrate-producing bacterium P607
745	Liver cirrhosis	Butyrate-producing bacterium PH05YB02
746	Liver cirrhosis	Butyrate-producing bacterium Ph07AY02
747	Liver cirrhosis	Butyrate-producing bacterium PH07AY3
748	Liver cirrhosis	Butyrate-producing bacterium PH07AY5
749	Liver cirrhosis	Butyrate-producing bacterium PH07BY04
750	Liver cirrhosis	Butyrate-producing bacterium SL6/1/1
751	Liver cirrhosis	Butyrate-producing bacterium SM4/1
752	Liver cirrhosis	Butyrate-producing bacterium SR1/1
753	Liver cirrhosis	Butyrate-producing bacterium SR1/5
754	Liver cirrhosis	Butyrate-producing bacterium SS2/1
755	Liver cirrhosis	Butyrate-producing bacterium SSC/2
756	Liver cirrhosis	Butyrate-producing bacterium T2-132
757	Liver cirrhosis	Clostridia bacterium TSW07CA7
758	Liver cirrhosis	Clostridiaceae bacterium bSSV31
759	Liver cirrhosis	Clostridiaceae bacterium LEMV63
760	Liver cirrhosis	Clostridiaceae bacterium SH032
761	Liver cirrhosis	Clostridiaceae bacterium SK061
762	Liver cirrhosis	Clostridiales bacterium 80/3
763	Liver cirrhosis	Clostridiales bacterium A2-162
764	Liver cirrhosis	Clostridiales bacterium AHT16
765	Liver cirrhosis	Clostridiales bacterium L2-14
766	Liver cirrhosis	Clostridium innocuum
767	Liver cirrhosis	Clostridium ramosum
768	Liver cirrhosis	Clostridium spiroforme
769	Liver cirrhosis	Collinsella
770	Liver cirrhosis	Coprobacillus
771	Liver cirrhosis	Cronobacter
772	Liver cirrhosis	Dehalobacterium
773	Liver cirrhosis	Desulfotomaculum
774	Liver cirrhosis	Dialister
775	Liver cirrhosis	Dysgonomonas
776	Liver cirrhosis	Edwardsiella
777	Liver cirrhosis	Enterobacter
778	Liver cirrhosis	Erwinia
779	Liver cirrhosis	Erysipelothrix
780	Liver cirrhosis	Escherichia
781	Liver cirrhosis	Eubacterium tortuosum
782	Liver cirrhosis	Firmicutes bacterium EG14
783	Liver cirrhosis	Firmicutes str. C29
784	Liver cirrhosis	Gram-negative bacterium cL10-2b-4
785	Liver cirrhosis	Hafnia
786	Liver cirrhosis	Human intestinal firmicute CB47
787	Liver cirrhosis	Human intestinal firmicute CO13
788	Liver cirrhosis	Human intestinal firmicute CO19
789	Liver cirrhosis	Human intestinal firmicute CO2
790	Liver cirrhosis	Human intestinal firmicute CO35
791	Liver cirrhosis	Human intestinal firmicute CO4
792	Liver cirrhosis	Human intestinal firmicute CS26
793	Liver cirrhosis	Lachnobacterium
794	Liver cirrhosis	Lachnospiraceae bacterium A2
795	Liver cirrhosis	Lactococcus
796	Liver cirrhosis	Mannheimia
797	Liver cirrhosis	Mastodon intestinal bacterium AN-22-6
798	Liver cirrhosis	Mogibacterium
799	Liver cirrhosis	Oligella
800	Liver cirrhosis	Oscillibacter
801	Liver cirrhosis	Oscillospira
802	Liver cirrhosis	Oscillospiraceae bacterium NML 061048
803	Liver cirrhosis	Pantoea
804	Liver cirrhosis	Pasteurella
805	Liver cirrhosis	Pectobacterium
806	Liver cirrhosis	Peptostreptococcus
807	Liver cirrhosis	Pusillimonas
808	Liver cirrhosis	Rumen bacterium 8/94-32
809	Liver cirrhosis	Rumen bacterium R-7
810	Liver cirrhosis	Rumen bacterium R-9
811	Liver cirrhosis	Salmonella
812	Liver cirrhosis	Segmented filamentous bacterium
813	Liver cirrhosis	Serratia
814	Liver cirrhosis	Shigella
815	Liver cirrhosis	Solobacterium
816	Liver cirrhosis	Sutterella
817	Liver cirrhosis	Swine fecal bacterium FPC67
818	Liver cirrhosis	Swine fecal bacterium FPC70
819	Liver cirrhosis	Swine fecal bacterium RF3E-Xyl1
820	Liver cirrhosis	Swine fecal bacterium SD-Pec1
821	Liver cirrhosis	Swine manure pit bacterium PPC108
822	Liver cirrhosis	Tenericutes
823	Liver cirrhosis	Terrahaemophilus
824	Liver cirrhosis	Unidentified bacterium ZF3
825	Liver cirrhosis	Verrucomicrobia
826	Liver cirrhosis	Verrucomicrobia bacterium MS-F-88
827	Liver cirrhosis	Vibrio
828	Liver cirrhosis	Yersinia
829	Bacterial Vaginosis	Fusobacterium nucleatum
830	Systemic inflammatory response syndrome	Alistipes
831	Systemic inflammatory response syndrome	Parabacteroides
832	Systemic inflammatory response syndrome	Oxalobacter formigenes
833	Systemic inflammatory response syndrome	Prevotella copri
834	COPD	Fusobacterium nucleatum
835	Periodontal	Bacteroidaceae
836	Bacterial Vaginosis	Verrucomicrobiaceae
837	Systemic inflammatory response syndrome	Bacteroidaceae
838	Crohn's disease(CD)	Clostridia
839	Atopic dermatitis	Bacteroides
840	Clostridium difficile infection(CDI)	Lactobacillus
841	Ileal Crohn's disease(CD)	Bacteroides
842	Systemic inflammatory response syndrome	Porphyromonadaceae
843	Crohn's disease(CD)	Clostridium coccoides
844	Rheumatoid arthrits	Fusobacterium
845	Type 2 diabetes	Bacteroides
846	Eczema	Clostridium coccoides
847	Psoriasis	Bacteroides
848	Systemic inflammatory response syndrome	Clostridium coccoides
849	Asthma	Bacteroides
850	Bacterial Vaginosis	Clostridia
851	COPD	Oxalobacter formigenes
852	COPD	Prevotella copri
853	Whipple's disease	Actinobacteria
854	Systemic inflammatory response syndrome	Actinobacteria
855	Periodontal	Porphyromonadaceae
856	Type 2 diabetes	Actinobacteria
857	Bacterial Vaginosis	Lachnospiraceae
858	Psoriasis	Fusobacterium
859	COPD	Lactobacillus
860	Allergic asthma	Fusobacterium
861	Allergy	Fusobacterium
862	Gastric and duodenal ulcer	Fusobacterium
863	Gastro-oesophageal reflux	Fusobacterium
864	Liver cirrhosis	Clostridiales
865	Liver cirrhosis	Oxalobacter formigenes
866	Liver cirrhosis	Prevotella copri
867	Kidney stones	Actinobacteria
868	New-onset untreated rheumatoid arthrits	Actinobacteria
869	Periodontal	Clostridium coccoides
870	Colon cancer	Actinobacteria
871	Allergic sensitization	Fusobacterium
872	Atopic sensitisation	Fusobacterium
873	Recurrent wheeze	Fusobacterium
874	Cystic fibrosis	Bacteroides
875	Liver cirrhosis	Rikenellaceae
876	Liver cirrhosis	Ruminococcaceae
877	Atopy	Actinobacteria
878	Colorectal carcinoma	Bacteroidaceae
879	Constipation Irritable bowel syndrome(IBS)	Actinobacteria
880	Infectious colitis	Actinobacteria
881	Liver cirrhosis	Burkholderia
882	Colorectal carcinoma	Oxalobacter formigenes
883	Colorectal carcinoma	Prevotella copri
884	Guttate psoriasis	Actinobacteria
885	Inflammatory bowel disease(IBD)	Fusobacterium
886	Bacterial Vaginosis	Oxalobacter formigenes
887	Bacterial Vaginosis	Prevotella copri
888	Liver cirrhosis	Escherichia coli
889	Asthma	Fusobacterium
890	Irritable bowel syndrome(IBS)	Helicobacter pylori
891	Liver cirrhosis	Propionibacterium
892	Liver cirrhosis	Propionibacterium acnes
893	Necrotizing Enterocolitis	Bacteroides
894	Allergic asthma	Actinobacteria
895	Allergy	Actinobacteria
896	Gastric and duodenal ulcer	Actinobacteria
897	Gastro-oesophageal reflux	Actinobacteria
898	Atopic dermatitis	Escherichia coli
899	Eczema	Fusobacterium
900	Colorectal carcinoma	Actinobacteria
901	Liver cirrhosis	Betaproteobacteria
902	Diarrhea Irritable bowel syndrome(IBS)	Actinobacteria
903	Irritable bowel syndrome(IBS)	Clostridium difficile
904	Colorectal carcinoma	Porphyromonadaceae
905	Rheumatoid arthrits	Actinobacteria
906	Skin and mucosal infections	Actinobacteria
907	Liver cirrhosis	Acinetobacter
908	Liver cirrhosis	Corynebacterium
909	Liver cirrhosis	Comamonadaceae
910	Liver cirrhosis	Oxalobacteraceae
911	Liver cirrhosis	Sphingomonadaceae
912	Ileal Crohn's disease(CD)	Fusobacterium
913	Obesity	Fusobacterium
914	Liver cirrhosis	Desulfovibrio
915	Ulcerative colitis	Fusobacterium
916	Liver cirrhosis	Gammaproteobacteria
917	Colorectal carcinoma	Alistipes
918	Colorectal carcinoma	Parabacteroides
919	Colorectal carcinoma	Verrucomicrobiaceae
920	Allergic sensitization	Actinobacteria
921	Atopic sensitisation	Actinobacteria
922	Recurrent wheeze	Actinobacteria
923	Atopic dermatitis	Fusobacterium
924	Type 2 diabetes	Fusobacterium
925	Obesity	Fusobacterium nucleatum
926	Liver cirrhosis	Porphyromonadaceae
927	Colorectal carcinoma	Rikenellaceae
928	Colorectal carcinoma	Ruminococcaceae
929	Asthma	Clostridium coccoides
930	Crohn's disease(CD)	Bacteroides
931	Irritable bowel syndrome(IBS)	Alistipes
932	Irritable bowel syndrome(IBS)	Parabacteroides
933	Liver cirrhosis	Dietzia maris
934	Liver cirrhosis	Staphylococcus epidermidis
935	Obesity	Clostridium coccoides
936	Cystic fibrosis	Fusobacterium nucleatum
937	Cystic fibrosis	Verrucomicrobiaceae
938	Atopic dermatitis	Clostridium coccoides
939	Irritable bowel syndrome(IBS)	Oxalobacter formigenes
940	Irritable bowel syndrome(IBS)	Prevotella copri
941	Obesity	Verrucomicrobiaceae
942	Liver cirrhosis	Prevotellaceae
943	Necrotizing Enterocolitis	Fusobacterium nucleatum
944	Irritable bowel syndrome(IBS)	Alistipes finegoldii
945	Irritable bowel syndrome(IBS)	Alistipes putredinis
946	Irritable bowel syndrome(IBS)	Bacteroides eggerthii
947	Irritable bowel syndrome(IBS)	Bacteroides finegoldii
948	Irritable bowel syndrome(IBS)	Bacteroides sp. D20
949	Irritable bowel syndrome(IBS)	Bilophila
950	Irritable bowel syndrome(IBS)	Bilophila wadsworthia
951	Irritable bowel syndrome(IBS)	Enterococcus faecalis
952	Irritable bowel syndrome(IBS)	Eubacterium hallii
953	Irritable bowel syndrome(IBS)	Holdemania
954	Irritable bowel syndrome(IBS)	Lachnospira
955	Irritable bowel syndrome(IBS)	Lactobacillus salivarius
956	Irritable bowel syndrome(IBS)	Odoribacter splanchnicus
957	Irritable bowel syndrome(IBS)	Parabacteroides distasonis
958	Irritable bowel syndrome(IBS)	Parabacteroides merdae
959	Irritable bowel syndrome(IBS)	Roseburia hominis
960	Irritable bowel syndrome(IBS)	Roseburia intestinalis
961	Irritable bowel syndrome(IBS)	Ruminococcus gnavus
962	Irritable bowel syndrome(IBS)	Streptococcus anginosus
963	Irritable bowel syndrome(IBS)	Streptococcus parasanguinis
964	Irritable bowel syndrome(IBS)	Streptococcus salivarius
965	Irritable bowel syndrome(IBS)	Streptococcus vestibularis
966	Irritable bowel syndrome(IBS)	Veillonella atypica
967	Irritable bowel syndrome(IBS)	Veillonella dispar
968	Irritable bowel syndrome(IBS)	Veillonella parvula
969	Liver cirrhosis	Eubacteriaceae
970	Liver cirrhosis	Coxiellaceae
971	Eczema	Actinobacteria
972	Obesity	Oxalobacter formigenes
973	Obesity	Prevotella copri
974	Cystic fibrosis	Oxalobacter formigenes
975	Cystic fibrosis	Prevotella copri
976	Cystic fibrosis	Fusobacterium
977	Necrotizing Enterocolitis	Verrucomicrobiaceae
978	Cystic fibrosis	Clostridium coccoides
979	Irritable bowel syndrome(IBS)	Rikenellaceae
980	Irritable bowel syndrome(IBS)	Ruminococcaceae
981	Bacterial Vaginosis	Rikenellaceae
982	Bacterial Vaginosis	Ruminococcaceae
983	Ileal Crohn's disease(CD)	Escherichia coli
984	Asthma	Actinobacteria
985	Type 2 diabetes	Fusobacterium nucleatum
986	Inflammatory bowel disease(IBD)	Bacteroidaceae
987	Allergic asthma	Escherichia coli
988	Allergy	Escherichia coli
989	Gastric and duodenal ulcer	Escherichia coli
990	Gastro-oesophageal reflux	Escherichia coli
991	Crohn's disease(CD)	Fusobacterium
992	Crohn's disease(CD)	Fusobacterium nucleatum
993	Cystic fibrosis	Escherichia coli
994	Atopic dermatitis	Fusobacterium nucleatum
995	Rheumatoid arthrits	Fusobacterium nucleatum
996	Liver cirrhosis	Enterococcus
997	Atopic dermatitis	Oxalobacter formigenes
998	Atopic dermatitis	Prevotella copri
999	Asthma	Verrucomicrobiaceae
1000	Asthma	Fusobacterium nucleatum
1001	Whipple's disease	Escherichia coli
1002	Irritable bowel syndrome(IBS)	Staphylococcus aureus
1003	Obesity	Rikenellaceae
1004	Obesity	Ruminococcaceae
1005	Necrotizing Enterocolitis	Oxalobacter formigenes
1006	Necrotizing Enterocolitis	Prevotella copri
1007	Necrotizing Enterocolitis	Clostridium coccoides
1008	Skin and mucosal infections	Escherichia coli
1009	Necrotizing Enterocolitis	Fusobacterium
1010	Inflammatory bowel disease(IBD)	Porphyromonadaceae
1011	Ileal Crohn's disease(CD)	Bacteroidaceae
1012	Type 2 diabetes	Verrucomicrobiaceae
1013	Psoriasis	Fusobacterium nucleatum
1014	Irritable bowel syndrome(IBS)	Prevotella
1015	Obesity	Porphyromonadaceae
1016	Type 2 diabetes	Alistipes
1017	Type 2 diabetes	Parabacteroides
1018	Crohn's disease(CD)	Verrucomicrobiaceae
1019	Bacterial Vaginosis	Clostridium coccoides
1020	Bacterial Vaginosis	Escherichia coli
1021	Rheumatoid arthrits	Oxalobacter formigenes
1022	Rheumatoid arthrits	Prevotella copri
1023	Cystic fibrosis	Rikenellaceae
1024	Cystic fibrosis	Ruminococcaceae
1025	Liver cirrhosis	Tropheryma whipplei
1026	Ileal Crohn's disease(CD)	Fusobacterium nucleatum
1027	Asthma	Rikenellaceae
1028	Asthma	Ruminococcaceae
1029	Asthma	Bacteroidaceae
1030	Kidney stones	Escherichia coli
1031	New-onset untreated rheumatoid arthrits	Escherichia coli
1032	Inflammatory bowel disease(IBD)	Alistipes
1033	Inflammatory bowel disease(IBD)	Parabacteroides
1034	Psoriasis	Verrucomicrobiaceae
1035	Ileal Crohn's disease(CD)	Porphyromonadaceae
1036	Necrotizing Enterocolitis	Rikenellaceae
1037	Necrotizing Enterocolitis	Ruminococcaceae
1038	Systemic inflammatory response syndrome	Escherichia coli
1039	Asthma	Porphyromonadaceae
1040	Bacterial Vaginosis	Alistipes
1041	Bacterial Vaginosis	Parabacteroides
1042	Asthma	Prevotella copri
1043	Asthma	Oxalobacter formigenes
1044	Type 2 diabetes	Rikenellaceae
1045	Type 2 diabetes	Ruminococcaceae
1046	Atopic dermatitis	Verrucomicrobiaceae
1047	Allergic asthma	Prevotella copri
1048	Allergy	Prevotella copri
1049	Gastric and duodenal ulcer	Prevotella copri
1050	Gastro-oesophageal reflux	Prevotella copri
1051	Allergic asthma	Oxalobacter formigenes
1052	Allergy	Oxalobacter formigenes
1053	Gastric and duodenal ulcer	Oxalobacter formigenes
1054	Gastro-oesophageal reflux	Oxalobacter formigenes
1055	Diarrhea Irritable bowel syndrome(IBS)	Escherichia coli
1056	Bacterial Vaginosis	Bacteroides
1057	Inflammatory bowel disease(IBD)	Rikenellaceae
1058	Inflammatory bowel disease(IBD)	Ruminococcaceae
1059	Ileal Crohn's disease(CD)	Rikenellaceae
1060	Ileal Crohn's disease(CD)	Ruminococcaceae
1061	Allergic sensitization	Oxalobacter formigenes
1062	Allergic sensitization	Prevotella copri
1063	Atopic sensitisation	Oxalobacter formigenes
1064	Atopic sensitisation	Prevotella copri
1065	Recurrent wheeze	Oxalobacter formigenes
1066	Recurrent wheeze	Prevotella copri
1067	Allergic sensitization	Fusobacterium nucleatum
1068	Atopic sensitisation	Fusobacterium nucleatum
1069	Recurrent wheeze	Fusobacterium nucleatum
1070	Inflammatory bowel disease(IBD)	Verrucomicrobiaceae
1071	Psoriasis	Oxalobacter formigenes
1072	Psoriasis	Prevotella copri
1073	Ileal Crohn's disease(CD)	Alistipes
1074	Ileal Crohn's disease(CD)	Parabacteroides
1075	Allergic asthma	Fusobacterium nucleatum
1076	Allergy	Fusobacterium nucleatum
1077	Gastric and duodenal ulcer	Fusobacterium nucleatum
1078	Gastro-oesophageal reflux	Fusobacterium nucleatum
1079	Crohn's disease(CD)	Oxalobacter formigenes
1080	Crohn's disease(CD)	Prevotella copri
1081	Bacterial Vaginosis	Fusobacterium
1082	Inflammatory bowel disease(IBD)	Oxalobacter formigenes
1083	Inflammatory bowel disease(IBD)	Prevotella copri
1084	Asthma	Alistipes
1085	Asthma	Parabacteroides
1086	Ileal Crohn's disease(CD)	Verrucomicrobiaceae
1087	Psoriasis	Rikenellaceae
1088	Psoriasis	Ruminococcaceae
1089	Atopy	Escherichia coli
1090	Infectious colitis	Escherichia coli
1091	Ileal Crohn's disease(CD)	Prevotella copri
1092	Ileal Crohn's disease(CD)	Oxalobacter formigenes
1093	Guttate psoriasis	Escherichia coli
1094	Obesity	Alistipes
1095	Obesity	Parabacteroides
1096	Irritable bowel syndrome(IBS)	Pseudomonas
1097	Necrotizing Enterocolitis	Porphyromonadaceae
1098	Psoriasis	Alistipes
1099	Psoriasis	Parabacteroides
1100	Rheumatoid arthrits	Rikenellaceae
1101	Rheumatoid arthrits	Ruminococcaceae
1102	Obesity	Bacteroidaceae
1103	Irritable bowel syndrome(IBS)	Enterobacter aerogenes
1104	Irritable bowel syndrome(IBS)	Enterobacter hormaechei
1105	Irritable bowel syndrome(IBS)	Klebsiella pneumoniae
1106	Irritable bowel syndrome(IBS)	Shigella dysenteriae
1107	Necrotizing Enterocolitis	Bacteroidaceae
1108	Rheumatoid arthrits	Verrucomicrobiaceae
1109	Ileal Crohn's disease(CD)	Actinobacteria
1110	Inflammatory bowel disease(IBD)	Fusobacterium nucleatum
1111	Type 2 diabetes	Bacteroidaceae
1112	Type 2 diabetes	Oxalobacter formigenes
1113	Type 2 diabetes	Prevotella copri
1114	Liver cirrhosis	Stenotrophomonas maltophilia
1115	Cystic fibrosis	Porphyromonadaceae
1116	Colorectal carcinoma	Escherichia coli
1117	Rheumatoid arthrits	Porphyromonadaceae
1118	Crohn's disease(CD)	Alistipes
1119	Crohn's disease(CD)	Parabacteroides
1120	Eczema	Oxalobacter formigenes
1121	Eczema	Prevotella copri
1122	Eczema	Fusobacterium nucleatum
1123	Irritable bowel syndrome(IBS)	Alcaligenaceae
1124	Irritable bowel syndrome(IBS)	Coriobacteriaceae
1125	Irritable bowel syndrome(IBS)	Erysipelotrichaceae
1126	Irritable bowel syndrome(IBS)	Methanobrevibacter smithii
1127	Ulcerative colitis	Bacteroidaceae
1128	Liver cirrhosis	Porphyromonas
1129	Atopic dermatitis	Rikenellaceae
1130	Atopic dermatitis	Ruminococcaceae
1131	Type 2 diabetes	Porphyromonadaceae
1132	Psoriasis	Bacteroidaceae
1133	Rheumatoid arthrits	Alistipes
1134	Rheumatoid arthrits	Parabacteroides
1135	Cystic fibrosis	Alistipes
1136	Cystic fibrosis	Parabacteroides
1137	Rheumatoid arthrits	Bacteroidaceae
1138	Psoriasis	Porphyromonadaceae
1139	Ulcerative colitis	Porphyromonadaceae
1140	COPD	Escherichia coli
1141	Ulcerative colitis	Prevotella copri
1142	Ulcerative colitis	Oxalobacter formigenes
1143	Ulcerative colitis	Fusobacterium nucleatum
1144	Irritable bowel syndrome(IBS)	Fusobacterium
1145	Rheumatoid arthrits	Escherichia coli
1146	Necrotizing Enterocolitis	Alistipes
1147	Necrotizing Enterocolitis	Parabacteroides
1148	Obesity	Escherichia coli
1149	Ulcerative colitis	Alistipes
1150	Ulcerative colitis	Parabacteroides
1151	Constipation Irritable bowel syndrome(IBS)	Escherichia coli
1152	Ulcerative colitis	Verrucomicrobiaceae
1153	Atopic dermatitis	Actinobacteria
1154	Ulcerative colitis	Rikenellaceae
1155	Ulcerative colitis	Ruminococcaceae
1156	Irritable bowel syndrome(IBS)	Lysobacter
1157	Irritable bowel syndrome(IBS)	Rickettsiales
1158	Irritable bowel syndrome(IBS)	Streptococcus mitis
1159	Irritable bowel syndrome(IBS)	Xanthomonas
1160	Atopic dermatitis	Porphyromonadaceae
1161	Allergic asthma	Bacteroidaceae
1162	Allergy	Bacteroidaceae
1163	Gastric and duodenal ulcer	Bacteroidaceae
1164	Gastro-oesophageal reflux	Bacteroidaceae
1165	Allergic asthma	Porphyromonadaceae
1166	Allergy	Porphyromonadaceae
1167	Gastric and duodenal ulcer	Porphyromonadaceae
1168	Gastro-oesophageal reflux	Porphyromonadaceae
1169	Cystic fibrosis	Bacteroidaceae
1170	Crohn's disease(CD)	Rikenellaceae
1171	Crohn's disease(CD)	Ruminococcaceae
1172	Allergic sensitization	Verrucomicrobiaceae
1173	Atopic sensitisation	Verrucomicrobiaceae
1174	Recurrent wheeze	Verrucomicrobiaceae
1175	Atopic dermatitis	Alistipes
1176	Atopic dermatitis	Parabacteroides
1177	Allergic asthma	Verrucomicrobiaceae
1178	Allergy	Verrucomicrobiaceae
1179	Gastric and duodenal ulcer	Verrucomicrobiaceae
1180	Gastro-oesophageal reflux	Verrucomicrobiaceae
1181	Allergic sensitization	Porphyromonadaceae
1182	Atopic sensitisation	Porphyromonadaceae
1183	Recurrent wheeze	Porphyromonadaceae
1184	Allergic asthma	Rikenellaceae
1185	Allergic asthma	Ruminococcaceae
1186	Allergy	Rikenellaceae
1187	Allergy	Ruminococcaceae
1188	Gastric and duodenal ulcer	Rikenellaceae
1189	Gastric and duodenal ulcer	Ruminococcaceae
1190	Gastro-oesophageal reflux	Rikenellaceae
1191	Gastro-oesophageal reflux	Ruminococcaceae
1192	Allergic asthma	Alistipes
1193	Allergic asthma	Parabacteroides
1194	Allergy	Alistipes
1195	Allergy	Parabacteroides
1196	Gastric and duodenal ulcer	Alistipes
1197	Gastric and duodenal ulcer	Parabacteroides
1198	Gastro-oesophageal reflux	Alistipes
1199	Gastro-oesophageal reflux	Parabacteroides
1200	Allergic sensitization	Bacteroidaceae
1201	Atopic sensitisation	Bacteroidaceae
1202	Recurrent wheeze	Bacteroidaceae
1203	Crohn's disease(CD)	Bacteroidaceae
1204	Obesity	Actinobacteria
1205	Allergic sensitization	Rikenellaceae
1206	Allergic sensitization	Ruminococcaceae
1207	Atopic sensitisation	Rikenellaceae
1208	Atopic sensitisation	Ruminococcaceae
1209	Recurrent wheeze	Rikenellaceae
1210	Recurrent wheeze	Ruminococcaceae
1211	Colon cancer	Escherichia coli
1212	Ulcerative colitis	Escherichia coli
1213	Allergic sensitization	Alistipes
1214	Allergic sensitization	Parabacteroides
1215	Atopic sensitisation	Alistipes
1216	Atopic sensitisation	Parabacteroides
1217	Recurrent wheeze	Alistipes
1218	Recurrent wheeze	Parabacteroides
1219	Atopic dermatitis	Bacteroidaceae
1220	Inflammatory bowel disease(IBD)	Escherichia coli
1221	Eczema	Verrucomicrobiaceae
1222	Bacterial Vaginosis	Porphyromonadaceae
1223	Periodontal	Escherichia coli
1224	Eczema	Porphyromonadaceae
1225	Irritable bowel syndrome(IBS)	Burkholderia
1226	Eczema	Bacteroidaceae
1227	Eczema	Rikenellaceae
1228	Eczema	Ruminococcaceae
1229	Eczema	Alistipes
1230	Eczema	Parabacteroides
1231	Liver cirrhosis	Shuttleworthia
1232	Crohn's disease(CD)	Porphyromonadaceae
1233	Constipation Irritable bowel syndrome(IBS)	Haemophilus
1234	Irritable bowel syndrome(IBS)	Actinomyces
1235	Irritable bowel syndrome(IBS)	Porphyromonas gingivalis
1236	Irritable bowel syndrome(IBS)	Selenomonas
1237	Irritable bowel syndrome(IBS)	Treponema
1238	Irritable bowel syndrome(IBS)	Bacteroidales
1239	Irritable bowel syndrome(IBS)	Enterococcus faecium
1240	Irritable bowel syndrome(IBS)	Erysipelotrichales
1241	Liver cirrhosis	Bacteroides fragilis
1242	Psoriasis	Escherichia coli
1243	Bacterial Vaginosis	Bacteroidaceae
1244	Irritable bowel syndrome(IBS)	Clostridia
1245	COPD	Staphylococcus
1246	Colon cancer	Haemophilus
1247	Periodontal	Actinobacteria
1248	Irritable bowel syndrome(IBS)	Escherichia coli
1249	Irritable bowel syndrome(IBS)	Firmicutes
1250	Necrotizing Enterocolitis	Escherichia coli
1251	Clostridium difficile infection(CDI)	Escherichia coli
1252	Liver cirrhosis	Citrobacter
1253	Cystic fibrosis	Actinobacteria
1254	Liver cirrhosis	Staphylococcus
1255	Colorectal carcinoma	Haemophilus
1256	Irritable bowel syndrome(IBS)	Enterococcus
1257	Asthma	Escherichia coli
1258	Infectious colitis	Haemophilus
1259	Liver cirrhosis	Bacteroides ovatus
1260	Constipation Irritable bowel syndrome(IBS)	Lactobacillus
1261	Type 2 diabetes	Escherichia coli
1262	Atopy	Lactobacillus
1263	Whipple's disease	Haemophilus
1264	Colon cancer	Lactobacillus
1265	Kidney stones	Haemophilus
1266	New-onset untreated rheumatoid arthrits	Haemophilus
1267	Liver cirrhosis	Helicobacter pylori
1268	Whipple's disease	Lactobacillus
1269	Guttate psoriasis	Lactobacillus
1270	Atopy	Haemophilus
1271	Clostridium difficile infection(CDI)	Burkholderia
1272	Irritable bowel syndrome(IBS)	Bacilli
1273	COPD	Veillonella
1274	Ileal Crohn's disease(CD)	Bifidobacterium
1275	Guttate psoriasis	Haemophilus
1276	Irritable bowel syndrome(IBS)	Aerococcus
1277	Irritable bowel syndrome(IBS)	Atopobium
1278	Irritable bowel syndrome(IBS)	Atopobium vaginae
1279	Irritable bowel syndrome(IBS)	Candidate division TM7
1280	Irritable bowel syndrome(IBS)	Eggerthella
1281	Irritable bowel syndrome(IBS)	Gardnerella
1282	Irritable bowel syndrome(IBS)	Gardnerella vaginalis
1283	Irritable bowel syndrome(IBS)	Lactobacillus crispatus
1284	Irritable bowel syndrome(IBS)	Lactobacillus iners
1285	Irritable bowel syndrome(IBS)	Leptotrichia
1286	Irritable bowel syndrome(IBS)	Leptotrichia amnionii
1287	Irritable bowel syndrome(IBS)	Mobiluncus
1288	Irritable bowel syndrome(IBS)	Olsenella
1289	Irritable bowel syndrome(IBS)	Papillibacter
1290	Irritable bowel syndrome(IBS)	Porphyromonas uenonis
1291	Irritable bowel syndrome(IBS)	Streptobacillus
1292	Irritable bowel syndrome(IBS)	Tannerella
1293	Irritable bowel syndrome(IBS)	Desulfovibrio
1294	COPD	Bifidobacterium
1295	Colorectal carcinoma	Lactobacillus
1296	Irritable bowel syndrome(IBS)	Clostridium leptum
1297	Liver cirrhosis	Staphylococcus aureus
1298	COPD	Burkholderia
1299	Irritable bowel syndrome(IBS)	Comamonadaceae
1300	Irritable bowel syndrome(IBS)	Oxalobacteraceae
1301	Irritable bowel syndrome(IBS)	Sphingomonadaceae
1302	Liver cirrhosis	Clostridium coccoides
1303	Irritable bowel syndrome(IBS)	Fusobacteriaceae
1304	Irritable bowel syndrome(IBS)	Veillonellaceae
1305	Kidney stones	Lactobacillus
1306	New-onset untreated rheumatoid arthrits	Lactobacillus
1307	Infectious colitis	Lactobacillus
1308	Diarrhea Irritable bowel syndrome(IBS)	Haemophilus
1309	Irritable bowel syndrome(IBS)	Acinetobacter
1310	Irritable bowel syndrome(IBS)	Corynebacterium
1311	Skin and mucosal infections	Haemophilus
1312	Liver cirrhosis	Clostridia
1313	Crohn's disease(CD)	Actinobacteria
1314	Constipation Irritable bowel syndrome(IBS)	Veillonella
1315	Kidney stones	Bifidobacterium
1316	New-onset untreated rheumatoid arthrits	Bifidobacterium
1317	Constipation Irritable bowel syndrome(IBS)	Bifidobacterium
1318	Periodontal	Bifidobacterium
1319	Ulcerative colitis	Lactobacillus
1320	Whipple's disease	Bifidobacterium
1321	Liver cirrhosis	Bacteroides vulgatus
1322	Irritable bowel syndrome(IBS)	Stenotrophomonas maltophilia
1323	Diarrhea Irritable bowel syndrome(IBS)	Lactobacillus
1324	Liver cirrhosis	Clostridium difficile
1325	Skin and mucosal infections	Lactobacillus
1326	Bacterial Vaginosis	Burkholderia
1327	Atopy	Bifidobacterium
1328	Clostridium difficile infection(CDI)	Staphylococcus
1329	Infectious colitis	Bifidobacterium
1330	Skin and mucosal infections	Bifidobacterium
1331	Colon cancer	Bifidobacterium
1332	Irritable bowel syndrome(IBS)	Propionibacterium
1333	Irritable bowel syndrome(IBS)	Propionibacterium acnes
1334	Rheumatoid arthrits	Haemophilus
1335	Irritable bowel syndrome(IBS)	Dietzia maris
1336	Irritable bowel syndrome(IBS)	Staphylococcus epidermidis
1337	Bacterial Vaginosis	Pseudomonas
1338	Allergic asthma	Haemophilus
1339	Allergy	Haemophilus
1340	Gastric and duodenal ulcer	Haemophilus
1341	Gastro-oesophageal reflux	Haemophilus
1342	Guttate psoriasis	Bifidobacterium
1343	Inflammatory bowel disease(IBD)	Lactobacillus
1344	Systemic inflammatory response syndrome	Staphylococcus
1345	Inflammatory bowel disease(IBD)	Haemophilus
1346	Clostridium difficile infection(CDI)	Bifidobacterium
1347	Irritable bowel syndrome(IBS)	Acetonema
1348	Irritable bowel syndrome(IBS)	Actinobacillus
1349	Irritable bowel syndrome(IBS)	Aggregatibacter
1350	Irritable bowel syndrome(IBS)	Akkermansia
1351	Irritable bowel syndrome(IBS)	Anaerofilum
1352	Irritable bowel syndrome(IBS)	Anaerostipes
1353	Irritable bowel syndrome(IBS)	Anaerotruncus
1354	Irritable bowel syndrome(IBS)	Bacillus
1355	Irritable bowel syndrome(IBS)	Bacterium 08.96.4
1356	Irritable bowel syndrome(IBS)	Bacterium ASF500
1357	Irritable bowel syndrome(IBS)	Bacterium B4C2-5
1358	Irritable bowel syndrome(IBS)	Bacterium Ba2
1359	Irritable bowel syndrome(IBS)	Bacterium C15
1360	Irritable bowel syndrome(IBS)	Bacterium G100VIII
1361	Irritable bowel syndrome(IBS)	Bacterium ic1214
1362	Irritable bowel syndrome(IBS)	Bacterium ic1258
1363	Irritable bowel syndrome(IBS)	Bacterium ic1292
1364	Irritable bowel syndrome(IBS)	Bacterium ic1296
1365	Irritable bowel syndrome(IBS)	Bacterium ic1311
1366	Irritable bowel syndrome(IBS)	Bacterium ic1379
1367	Irritable bowel syndrome(IBS)	Bacterium ic1391
1368	Irritable bowel syndrome(IBS)	Bacterium MB7-1
1369	Irritable bowel syndrome(IBS)	Bacterium mpn-isolate group 19
1370	Irritable bowel syndrome(IBS)	Bacterium mpn-isolate group 22
1371	Irritable bowel syndrome(IBS)	Bacterium mpn-isolate group 24
1372	Irritable bowel syndrome(IBS)	Bacterium mpn-isolate group 27
1373	Irritable bowel syndrome(IBS)	Bacterium mpn-isolate group 5
1374	Irritable bowel syndrome(IBS)	Bacterium 'New Zealand B'
1375	Irritable bowel syndrome(IBS)	Bacterium str. 31285
1376	Irritable bowel syndrome(IBS)	Bacterium YE62
1377	Irritable bowel syndrome(IBS)	Bacterium YE64
1378	Irritable bowel syndrome(IBS)	Bacteroidaceae bacterium Smarlab 3301643
1379	Irritable bowel syndrome(IBS)	Bacteroides sp. CJ78
1380	Irritable bowel syndrome(IBS)	Bacteroides thetaiotaomicron
1381	Irritable bowel syndrome(IBS)	Bovine rumen bacterium JPR13
1382	Irritable bowel syndrome(IBS)	Brenneria
1383	Irritable bowel syndrome(IBS)	Burkholderiales bacterium Smarlab 3302047
1384	Irritable bowel syndrome(IBS)	Butyrate-producing bacterium ART55/1
1385	Irritable bowel syndrome(IBS)	Butyrate-producing bacterium L1-810
1386	Irritable bowel syndrome(IBS)	Butyrate-producing bacterium L1-952
1387	Irritable bowel syndrome(IBS)	Butyrate-producing bacterium L2-50
1388	Irritable bowel syndrome(IBS)	Butyrate-producing bacterium M104/1
1389	Irritable bowel syndrome(IBS)	Butyrate-producing bacterium M21/2
1390	Irritable bowel syndrome(IBS)	Butyrate-producing bacterium M50/1
1391	Irritable bowel syndrome(IBS)	Butyrate-producing bacterium P607
1392	Irritable bowel syndrome(IBS)	Butyrate-producing bacterium PH05YB02
1393	Irritable bowel syndrome(IBS)	Butyrate-producing bacterium Ph07AY02
1394	Irritable bowel syndrome(IBS)	Butyrate-producing bacterium PH07AY3
1395	Irritable bowel syndrome(IBS)	Butyrate-producing bacterium PH07AY5
1396	Irritable bowel syndrome(IBS)	Butyrate-producing bacterium PH07BY04
1397	Irritable bowel syndrome(IBS)	Butyrate-producing bacterium SL6/1/1
1398	Irritable bowel syndrome(IBS)	Butyrate-producing bacterium SM4/1
1399	Irritable bowel syndrome(IBS)	Butyrate-producing bacterium SR1/1
1400	Irritable bowel syndrome(IBS)	Butyrate-producing bacterium SR1/5
1401	Irritable bowel syndrome(IBS)	Butyrate-producing bacterium SS2/1
1402	Irritable bowel syndrome(IBS)	Butyrate-producing bacterium SSC/2
1403	Irritable bowel syndrome(IBS)	Butyrate-producing bacterium T2-132
1404	Irritable bowel syndrome(IBS)	Clostridia bacterium TSW07CA7
1405	Irritable bowel syndrome(IBS)	Clostridiaceae bacterium bSSV31
1406	Irritable bowel syndrome(IBS)	Clostridiaceae bacterium LEMV63
1407	Irritable bowel syndrome(IBS)	Clostridiaceae bacterium SH032
1408	Irritable bowel syndrome(IBS)	Clostridiaceae bacterium SK061
1409	Irritable bowel syndrome(IBS)	Clostridiales bacterium 80/3
1410	Irritable bowel syndrome(IBS)	Clostridiales bacterium A2-162
1411	Irritable bowel syndrome(IBS)	Clostridiales bacterium AHT16
1412	Irritable bowel syndrome(IBS)	Clostridiales bacterium L2-14
1413	Irritable bowel syndrome(IBS)	Clostridium innocuum
1414	Irritable bowel syndrome(IBS)	Clostridium ramosum
1415	Irritable bowel syndrome(IBS)	Clostridium spiroforme
1416	Irritable bowel syndrome(IBS)	Collinsella
1417	Irritable bowel syndrome(IBS)	Coprobacillus
1418	Irritable bowel syndrome(IBS)	Cronobacter
1419	Irritable bowel syndrome(IBS)	Dehalobacterium
1420	Irritable bowel syndrome(IBS)	Desulfotomaculum
1421	Irritable bowel syndrome(IBS)	Dialister
1422	Irritable bowel syndrome(IBS)	Dysgonomonas
1423	Irritable bowel syndrome(IBS)	Edwardsiella
1424	Irritable bowel syndrome(IBS)	Enterobacter
1425	Irritable bowel syndrome(IBS)	Erwinia
1426	Irritable bowel syndrome(IBS)	Erysipelothrix
1427	Irritable bowel syndrome(IBS)	Escherichia
1428	Irritable bowel syndrome(IBS)	Eubacterium tortuosum
1429	Irritable bowel syndrome(IBS)	Firmicutes bacterium EG14
1430	Irritable bowel syndrome(IBS)	Firmicutes str. C29
1431	Irritable bowel syndrome(IBS)	Gram-negative bacterium cL10-2b-4
1432	Irritable bowel syndrome(IBS)	Hafnia
1433	Irritable bowel syndrome(IBS)	Human intestinal firmicute CB47
1434	Irritable bowel syndrome(IBS)	Human intestinal firmicute CO13
1435	Irritable bowel syndrome(IBS)	Human intestinal firmicute CO19
1436	Irritable bowel syndrome(IBS)	Human intestinal firmicute CO2
1437	Irritable bowel syndrome(IBS)	Human intestinal firmicute CO35
1438	Irritable bowel syndrome(IBS)	Human intestinal firmicute CO4
1439	Irritable bowel syndrome(IBS)	Human intestinal firmicute CS26
1440	Irritable bowel syndrome(IBS)	Lachnobacterium
1441	Irritable bowel syndrome(IBS)	Lachnospiraceae bacterium A2
1442	Irritable bowel syndrome(IBS)	Lactococcus
1443	Irritable bowel syndrome(IBS)	Mannheimia
1444	Irritable bowel syndrome(IBS)	Mastodon intestinal bacterium AN-22-6
1445	Irritable bowel syndrome(IBS)	Mogibacterium
1446	Irritable bowel syndrome(IBS)	Oligella
1447	Irritable bowel syndrome(IBS)	Oscillibacter
1448	Irritable bowel syndrome(IBS)	Oscillospira
1449	Irritable bowel syndrome(IBS)	Oscillospiraceae bacterium NML 061048
1450	Irritable bowel syndrome(IBS)	Pantoea
1451	Irritable bowel syndrome(IBS)	Pasteurella
1452	Irritable bowel syndrome(IBS)	Pectobacterium
1453	Irritable bowel syndrome(IBS)	Peptostreptococcus
1454	Irritable bowel syndrome(IBS)	Pusillimonas
1455	Irritable bowel syndrome(IBS)	Rumen bacterium 8/94-32
1456	Irritable bowel syndrome(IBS)	Rumen bacterium R-7
1457	Irritable bowel syndrome(IBS)	Rumen bacterium R-9
1458	Irritable bowel syndrome(IBS)	Salmonella
1459	Irritable bowel syndrome(IBS)	Segmented filamentous bacterium
1460	Irritable bowel syndrome(IBS)	Serratia
1461	Irritable bowel syndrome(IBS)	Shigella
1462	Irritable bowel syndrome(IBS)	Solobacterium
1463	Irritable bowel syndrome(IBS)	Sutterella
1464	Irritable bowel syndrome(IBS)	Swine fecal bacterium FPC67
1465	Irritable bowel syndrome(IBS)	Swine fecal bacterium FPC70
1466	Irritable bowel syndrome(IBS)	Swine fecal bacterium RF3E-Xyl1
1467	Irritable bowel syndrome(IBS)	Swine fecal bacterium SD-Pec1
1468	Irritable bowel syndrome(IBS)	Swine manure pit bacterium PPC108
1469	Irritable bowel syndrome(IBS)	Tenericutes
1470	Irritable bowel syndrome(IBS)	Terrahaemophilus
1471	Irritable bowel syndrome(IBS)	Unidentified bacterium ZF3
1472	Irritable bowel syndrome(IBS)	Vibrio
1473	Irritable bowel syndrome(IBS)	Verrucomicrobia
1474	Irritable bowel syndrome(IBS)	Verrucomicrobia bacterium MS-F-88
1475	Irritable bowel syndrome(IBS)	Yersinia
1476	Colorectal carcinoma	Bifidobacterium
1477	Ulcerative colitis	Staphylococcus
1478	Inflammatory bowel disease(IBD)	Staphylococcus
1479	Systemic inflammatory response syndrome	Haemophilus
1480	Irritable bowel syndrome(IBS)	Staphylococcus
1481	Psoriasis	Haemophilus
1482	Clostridium difficile infection(CDI)	Veillonella
1483	Ulcerative colitis	Haemophilus
1484	Bacterial Vaginosis	Alcaligenaceae
1485	Bacterial Vaginosis	Coriobacteriaceae
1486	Bacterial Vaginosis	Erysipelotrichaceae
1487	Bacterial Vaginosis	Methanobrevibacter smithii
1488	Irritable bowel syndrome(IBS)	Eubacterium eligens
1489	Irritable bowel syndrome(IBS)	Eubacterium rectale
1490	Irritable bowel syndrome(IBS)	Faecalibacterium
1491	Irritable bowel syndrome(IBS)	Odoribacter
1492	Irritable bowel syndrome(IBS)	Phascolarctobacterium
1493	Irritable bowel syndrome(IBS)	Roseburia
1494	Irritable bowel syndrome(IBS)	Subdoligranulum
1495	Rheumatoid arthrits	Lactobacillus
1496	Bacterial Vaginosis	Bacilli
1497	Allergic sensitization	Lactobacillus
1498	Atopic sensitisation	Lactobacillus
1499	Recurrent wheeze	Lactobacillus
1500	Bacterial Vaginosis	Lysobacter
1501	Bacterial Vaginosis	Rickettsiales
1502	Bacterial Vaginosis	Streptococcus mitis
1503	Bacterial Vaginosis	Xanthomonas
1504	Irritable bowel syndrome(IBS)	Megasphaera
1505	Allergic asthma	Lactobacillus
1506	Allergy	Lactobacillus
1507	Gastric and duodenal ulcer	Lactobacillus
1508	Gastro-oesophageal reflux	Lactobacillus
1509	Systemic inflammatory response syndrome	Lactobacillus
1510	Ulcerative colitis	Bifidobacterium
1511	Systemic inflammatory response syndrome	Bifidobacterium
1512	Bacterial Vaginosis	Actinomyces
1513	Bacterial Vaginosis	Porphyromonas gingivalis
1514	Bacterial Vaginosis	Selenomonas
1515	Bacterial Vaginosis	Treponema
1516	Allergic sensitization	Haemophilus
1517	Atopic sensitisation	Haemophilus
1518	Recurrent wheeze	Haemophilus
1519	Constipation Irritable bowel syndrome(IBS)	Staphylococcus
1520	Atopic dermatitis	Lactobacillus
1521	Liver cirrhosis	Bifidobacterium
1522	Eczema	Lactobacillus
1523	Allergic asthma	Bifidobacterium
1524	Allergy	Bifidobacterium
1525	Gastric and duodenal ulcer	Bifidobacterium
1526	Gastro-oesophageal reflux	Bifidobacterium
1527	Bacterial Vaginosis	Enterobacter aerogenes
1528	Bacterial Vaginosis	Enterobacter hormaechei
1529	Bacterial Vaginosis	Klebsiella pneumoniae
1530	Bacterial Vaginosis	Shigella dysenteriae
1531	Bacterial Vaginosis	Bacteroidales
1532	Bacterial Vaginosis	Enterococcus faecium
1533	Bacterial Vaginosis	Erysipelotrichales
1534	Liver cirrhosis	Klebsiella
1535	Bacterial Vaginosis	Desulfovibrio
1536	Allergic sensitization	Bifidobacterium
1537	Atopic sensitisation	Bifidobacterium
1538	Recurrent wheeze	Bifidobacterium
1539	Psoriasis	Lactobacillus
1540	Colon cancer	Staphylococcus
1541	Constipation Irritable bowel syndrome(IBS)	Enterobacteriaceae
1542	Bacterial Vaginosis	Staphylococcus
1543	Eczema	Haemophilus
1544	Colorectal carcinoma	Staphylococcus
1545	Kidney stones	Staphylococcus
1546	New-onset untreated rheumatoid arthrits	Staphylococcus
1547	Inflammatory bowel disease(IBD)	Bifidobacterium
1548	Allergic asthma	Staphylococcus
1549	Allergy	Staphylococcus
1550	Gastric and duodenal ulcer	Staphylococcus
1551	Gastro-oesophageal reflux	Staphylococcus
1552	Irritable bowel syndrome(IBS)	Faecalibacterium prausnitzii
1553	Bacterial Vaginosis	Alistipes finegoldii
1554	Bacterial Vaginosis	Alistipes putredinis
1555	Bacterial Vaginosis	Bacteroides eggerthii
1556	Bacterial Vaginosis	Bacteroides finegoldii
1557	Bacterial Vaginosis	Bacteroides sp. D20
1558	Bacterial Vaginosis	Bilophila
1559	Bacterial Vaginosis	Bilophila wadsworthia
1560	Bacterial Vaginosis	Enterococcus faecalis
1561	Bacterial Vaginosis	Eubacterium hallii
1562	Bacterial Vaginosis	Holdemania
1563	Bacterial Vaginosis	Lachnospira
1564	Bacterial Vaginosis	Lactobacillus salivarius
1565	Bacterial Vaginosis	Odoribacter splanchnicus
1566	Bacterial Vaginosis	Parabacteroides distasonis
1567	Bacterial Vaginosis	Parabacteroides merdae
1568	Bacterial Vaginosis	Roseburia hominis
1569	Bacterial Vaginosis	Roseburia intestinalis
1570	Bacterial Vaginosis	Ruminococcus gnavus
1571	Bacterial Vaginosis	Streptococcus anginosus
1572	Bacterial Vaginosis	Streptococcus parasanguinis
1573	Bacterial Vaginosis	Streptococcus salivarius
1574	Bacterial Vaginosis	Streptococcus vestibularis
1575	Bacterial Vaginosis	Veillonella atypica
1576	Bacterial Vaginosis	Veillonella dispar
1577	Bacterial Vaginosis	Veillonella parvula
1578	Eczema	Bifidobacterium
1579	Bacterial Vaginosis	Clostridium leptum
1580	Skin and mucosal infections	Staphylococcus
1581	Bacterial Vaginosis	Stenotrophomonas maltophilia
1582	Asthma	Lactobacillus
1583	Whipple's disease	Staphylococcus
1584	Crohn's disease(CD)	Bacteroides fragilis
1585	Asthma	Veillonella
1586	Atopy	Staphylococcus
1587	Infectious colitis	Staphylococcus
1588	Irritable bowel syndrome(IBS)	Betaproteobacteria
1589	Ileal Crohn's disease(CD)	Haemophilus
1590	Guttate psoriasis	Staphylococcus
1591	Obesity	Lactobacillus
1592	Bacterial Vaginosis	Enterococcus
1593	Bacterial Vaginosis	Collinsella aerofaciens
1594	Diarrhea Irritable bowel syndrome(IBS)	Staphylococcus
1595	COPD	Enterobacteriaceae
1596	Bacterial Vaginosis	Faecalibacterium prausnitzii
1597	Type 2 diabetes	Haemophilus
1598	Periodontal	Staphylococcus
1599	Systemic inflammatory response syndrome	Veillonella
1600	Bacterial Vaginosis	Acinetobacter
1601	Bacterial Vaginosis	Corynebacterium
1602	Colon cancer	Enterobacteriaceae
1603	Necrotizing Enterocolitis	Haemophilus
1604	Clostridium difficile infection(CDI)	Enterobacteriaceae
1605	Bacterial Vaginosis	Propionibacterium
1606	Bacterial Vaginosis	Propionibacterium acnes
1607	Obesity	Staphylococcus
1608	Atopic dermatitis	Bifidobacterium
1609	Irritable bowel syndrome(IBS)	Clostridiales
1610	Colorectal carcinoma	Enterobacteriaceae
1611	Clostridium difficile infection(CDI)	Pseudomonas
1612	Infectious colitis	Enterobacteriaceae
1613	Asthma	Bifidobacterium
1614	Whipple's disease	Enterobacteriaceae
1615	Kidney stones	Enterobacteriaceae
1616	New-onset untreated rheumatoid arthrits	Enterobacteriaceae
1617	Colon cancer	Veillonella
1618	Bacterial Vaginosis	Bifidobacterium
1619	Bacterial Vaginosis	Comamonadaceae
1620	Bacterial Vaginosis	Oxalobacteraceae
1621	Bacterial Vaginosis	Sphingomonadaceae
1622	Atopy	Enterobacteriaceae
1623	Guttate psoriasis	Enterobacteriaceae
1624	Allergic sensitization	Staphylococcus
1625	Atopic sensitisation	Staphylococcus
1626	Recurrent wheeze	Staphylococcus
1627	Atopic dermatitis	Burkholderia
1628	Psoriasis	Bifidobacterium
1629	Obesity	Haemophilus
1630	Guttate psoriasis	Stenotrophomonas maltophilia
1631	Colon cancer	Burkholderia
1632	Bacterial Vaginosis	Dietzia maris
1633	Bacterial Vaginosis	Staphylococcus epidermidis
1634	Irritable bowel syndrome(IBS)	Bacteroides fragilis
1635	Periodontal	Lactobacillus
1636	Type 2 diabetes	Staphylococcus
1637	Rheumatoid arthrits	Staphylococcus
1638	Atopic dermatitis	Haemophilus
1639	Ileal Crohn's disease(CD)	Enterobacteriaceae
1640	Cystic fibrosis	Bifidobacterium
1641	Obesity	Bifidobacterium
1642	Skin and mucosal infections	Enterobacteriaceae
1643	Ileal Crohn's disease(CD)	Lactobacillus
1644	Allergic sensitization	Enterobacteriaceae
1645	Atopic sensitisation	Enterobacteriaceae
1646	Recurrent wheeze	Enterobacteriaceae
1647	Eczema	Staphylococcus
1648	Guttate psoriasis	Burkholderia
1649	Eczema	Enterobacteriaceae
1650	Infectious colitis	Veillonella
1651	Irritable bowel syndrome(IBS)	Clostridium
1652	Diarrhea Irritable bowel syndrome(IBS)	Enterobacteriaceae
1653	Irritable bowel syndrome(IBS)	Citrobacter
1654	Allergic asthma	Enterobacteriaceae
1655	Allergy	Enterobacteriaceae
1656	Gastric and duodenal ulcer	Enterobacteriaceae
1657	Gastro-oesophageal reflux	Enterobacteriaceae
1658	Inflammatory bowel disease(IBD)	Enterobacteriaceae
1659	Type 2 diabetes	Bifidobacterium
1660	Liver cirrhosis	Firmicutes
1661	Ulcerative colitis	Enterobacteriaceae
1662	Skin and mucosal infections	Burkholderia
1663	Whipple's disease	Burkholderia
1664	Bacterial Vaginosis	Acidobacteriaceae
1665	Bacterial Vaginosis	Aeromonadaceae
1666	Bacterial Vaginosis	Alteromonadaceae
1667	Bacterial Vaginosis	Anaerovorax
1668	Bacterial Vaginosis	Bacillaceae
1669	Bacterial Vaginosis	Bifidobacterium catenulatum
1670	Bacterial Vaginosis	Cellulomonadaceae
1671	Bacterial Vaginosis	Clostridiaceae
1672	Bacterial Vaginosis	Clostridium cocleatum
1673	Bacterial Vaginosis	Desulfobacteraceae
1674	Bacterial Vaginosis	Desulfovibrionaceae
1675	Bacterial Vaginosis	Nitrospiraceae
1676	Bacterial Vaginosis	Paenibacillaceae
1677	Bacterial Vaginosis	Peptostreptococcaceae
1678	Bacterial Vaginosis	Polyangiaceae
1679	Bacterial Vaginosis	Promicromonosporaceae
1680	Bacterial Vaginosis	Ruminococcus productus
1681	Bacterial Vaginosis	Syntrophobacteraceae
1682	Bacterial Vaginosis	Thiotrichaceae
1683	Cystic fibrosis	Haemophilus
1684	Constipation Irritable bowel syndrome(IBS)	Burkholderia
1685	COPD	Stenotrophomonas maltophilia
1686	Kidney stones	Burkholderia
1687	New-onset untreated rheumatoid arthrits	Burkholderia
1688	Psoriasis	Enterobacteriaceae
1689	Colorectal carcinoma	Veillonella
1690	Obesity	Stenotrophomonas maltophilia
1691	Crohn's disease(CD)	Bifidobacterium
1692	Obesity	Burkholderia
1693	COPD	Pseudomonas
1694	Periodontal	Burkholderia
1695	Kidney stones	Veillonella
1696	New-onset untreated rheumatoid arthrits	Veillonella
1697	Diarrhea Irritable bowel syndrome(IBS)	Burkholderia
1698	Atopy	Veillonella
1699	Irritable bowel syndrome(IBS)	Bifidobacterium
1700	Clostridium difficile infection(CDI)	Streptococcus
1701	Cystic fibrosis	Staphylococcus
1702	Atopy	Burkholderia
1703	Allergic sensitization	Stenotrophomonas maltophilia
1704	Atopic sensitisation	Stenotrophomonas maltophilia
1705	Recurrent wheeze	Stenotrophomonas maltophilia
1706	Infectious colitis	Burkholderia
1707	Whipple's disease	Veillonella
1708	Atopic dermatitis	Staphylococcus
1709	Crohn's disease(CD)	Lactobacillus
1710	Colon cancer	Pseudomonas
1711	Guttate psoriasis	Veillonella
1712	Irritable bowel syndrome(IBS)	Bacteroides ovatus
1713	Necrotizing Enterocolitis	Lactobacillus
1714	Colon cancer	Collinsella aerofaciens
1715	Bacterial Vaginosis	Veillonellaceae
1716	Bacterial Vaginosis	Fusobacteriaceae
1717	Irritable bowel syndrome(IBS)	Actinobacteria
1718	COPD	Streptococcus
1719	Irritable bowel syndrome(IBS)	Porphyromonas
1720	Rheumatoid arthrits	Desulfovibrio
1721	Cystic fibrosis	Dietzia maris
1722	Cystic fibrosis	Staphylococcus epidermidis
1723	Eczema	Stenotrophomonas maltophilia
1724	Constipation Irritable bowel syndrome(IBS)	Streptococcus
1725	Whipple's disease	Stenotrophomonas maltophilia
1726	Bacterial Vaginosis	Tannerella
1727	Skin and mucosal infections	Veillonella
1728	Skin and mucosal infections	Stenotrophomonas maltophilia
1729	Diarrhea Irritable bowel syndrome(IBS)	Veillonella
1730	Irritable bowel syndrome(IBS)	Bacteroides uniformis
1731	Obesity	Enterobacteriaceae
1732	Rheumatoid arthrits	Enterobacteriaceae
1733	Kidney stones	Stenotrophomonas maltophilia
1734	New-onset untreated rheumatoid arthrits	Stenotrophomonas maltophilia
1735	Type 2 diabetes	Enterobacteriaceae
1736	Constipation Irritable bowel syndrome(IBS)	Klebsiella
1737	Necrotizing Enterocolitis	Bifidobacterium
1738	Crohn's disease(CD)	Staphylococcus
1739	Systemic inflammatory response syndrome	Burkholderia
1740	COPD	Klebsiella
1741	Colon cancer	Klebsiella
1742	Irritable bowel syndrome(IBS)	Klebsiella
1743	COPD	Enterococcus
1744	Psoriasis	Veillonella
1745	Periodontal	Desulfovibrio
1746	Necrotizing Enterocolitis	Burkholderia
1747	Periodontal	Veillonella
1748	Clostridium difficile infection(CDI)	Klebsiella
1749	Diarrhea Irritable bowel syndrome(IBS)	Stenotrophomonas maltophilia
1750	Periodontal	Pseudomonas
1751	Atopy	Stenotrophomonas maltophilia
1752	Asthma	Burkholderia
1753	Infectious colitis	Stenotrophomonas maltophilia
1754	Colon cancer	Streptococcus
1755	Bacterial Vaginosis	Verrucomicrobia
1756	Bacterial Vaginosis	Verrucomicrobia bacterium MS-F-88
1757	Bacterial Vaginosis	Yersinia
1758	Bacterial Vaginosis	Acetonema
1759	Bacterial Vaginosis	Actinobacillus
1760	Bacterial Vaginosis	Aggregatibacter
1761	Bacterial Vaginosis	Akkermansia
1762	Bacterial Vaginosis	Anaerofilum
1763	Bacterial Vaginosis	Anaerostipes
1764	Bacterial Vaginosis	Anaerotruncus
1765	Bacterial Vaginosis	Bacillus
1766	Bacterial Vaginosis	Bacterium 08.96.4
1767	Bacterial Vaginosis	Bacterium ASF500
1768	Bacterial Vaginosis	Bacterium B4C2-5
1769	Bacterial Vaginosis	Bacterium Ba2
1770	Bacterial Vaginosis	Bacterium C15
1771	Bacterial Vaginosis	Bacterium G100VIII
1772	Bacterial Vaginosis	Bacterium ic1214
1773	Bacterial Vaginosis	Bacterium ic1258
1774	Bacterial Vaginosis	Bacterium ic1292
1775	Bacterial Vaginosis	Bacterium ic1296
1776	Bacterial Vaginosis	Bacterium ic1311
1777	Bacterial Vaginosis	Bacterium ic1379
1778	Bacterial Vaginosis	Bacterium ic1391
1779	Bacterial Vaginosis	Bacterium MB7-1
1780	Bacterial Vaginosis	Bacterium mpn-isolate group 19
1781	Bacterial Vaginosis	Bacterium mpn-isolate group 22
1782	Bacterial Vaginosis	Bacterium mpn-isolate group 24
1783	Bacterial Vaginosis	Bacterium mpn-isolate group 27
1784	Bacterial Vaginosis	Bacterium mpn-isolate group 5
1785	Bacterial Vaginosis	Bacterium 'New Zealand B'
1786	Bacterial Vaginosis	Bacterium str. 31285
1787	Bacterial Vaginosis	Bacterium YE62
1788	Bacterial Vaginosis	Bacterium YE64
1789	Bacterial Vaginosis	Bacteroidaceae bacterium Smarlab 3301643
1790	Bacterial Vaginosis	Bacteroides sp. CJ78
1791	Bacterial Vaginosis	Bacteroides thetaiotaomicron
1792	Bacterial Vaginosis	Bovine rumen bacterium JPR13
1793	Bacterial Vaginosis	Brenneria
1794	Bacterial Vaginosis	Burkholderiales bacterium Smarlab 3302047
1795	Bacterial Vaginosis	Butyrate-producing bacterium ART55/1
1796	Bacterial Vaginosis	Butyrate-producing bacterium L1-810
1797	Bacterial Vaginosis	Butyrate-producing bacterium L1-952
1798	Bacterial Vaginosis	Butyrate-producing bacterium L2-50
1799	Bacterial Vaginosis	Butyrate-producing bacterium M104/1
1800	Bacterial Vaginosis	Butyrate-producing bacterium M21/2
1801	Bacterial Vaginosis	Butyrate-producing bacterium M50/1
1802	Bacterial Vaginosis	Butyrate-producing bacterium P607
1803	Bacterial Vaginosis	Butyrate-producing bacterium PH05YB02
1804	Bacterial Vaginosis	Butyrate-producing bacterium Ph07AY02
1805	Bacterial Vaginosis	Butyrate-producing bacterium PH07AY3
1806	Bacterial Vaginosis	Butyrate-producing bacterium PH07AY5
1807	Bacterial Vaginosis	Butyrate-producing bacterium PH07BY04
1808	Bacterial Vaginosis	Butyrate-producing bacterium SL6/1/1
1809	Bacterial Vaginosis	Butyrate-producing bacterium SM4/1
1810	Bacterial Vaginosis	Butyrate-producing bacterium SR1/1
1811	Bacterial Vaginosis	Butyrate-producing bacterium SR1/5
1812	Bacterial Vaginosis	Butyrate-producing bacterium SS2/1
1813	Bacterial Vaginosis	Butyrate-producing bacterium SSC/2
1814	Bacterial Vaginosis	Butyrate-producing bacterium T2-132
1815	Bacterial Vaginosis	Clostridia bacterium TSW07CA7
1816	Bacterial Vaginosis	Clostridiaceae bacterium bSSV31
1817	Bacterial Vaginosis	Clostridiaceae bacterium LEMV63
1818	Bacterial Vaginosis	Clostridiaceae bacterium SH032
1819	Bacterial Vaginosis	Clostridiaceae bacterium SK061
1820	Bacterial Vaginosis	Clostridiales bacterium 80/3
1821	Bacterial Vaginosis	Clostridiales bacterium A2-162
1822	Bacterial Vaginosis	Clostridiales bacterium AHT16
1823	Bacterial Vaginosis	Clostridiales bacterium L2-14
1824	Bacterial Vaginosis	Clostridium innocuum
1825	Bacterial Vaginosis	Clostridium ramosum
1826	Bacterial Vaginosis	Clostridium spiroforme
1827	Bacterial Vaginosis	Collinsella
1828	Bacterial Vaginosis	Coprobacillus
1829	Bacterial Vaginosis	Cronobacter
1830	Bacterial Vaginosis	Dehalobacterium
1831	Bacterial Vaginosis	Desulfotomaculum
1832	Bacterial Vaginosis	Dialister
1833	Bacterial Vaginosis	Dysgonomonas
1834	Bacterial Vaginosis	Edwardsiella
1835	Bacterial Vaginosis	Enterobacter
1836	Bacterial Vaginosis	Erwinia
1837	Bacterial Vaginosis	Erysipelothrix
1838	Bacterial Vaginosis	Escherichia
1839	Bacterial Vaginosis	Eubacterium tortuosum
1840	Bacterial Vaginosis	Firmicutes bacterium EG14
1841	Bacterial Vaginosis	Firmicutes str. C29
1842	Bacterial Vaginosis	Gram-negative bacterium cL10-2b-4
1843	Bacterial Vaginosis	Hafnia
1844	Bacterial Vaginosis	Human intestinal firmicute CB47
1845	Bacterial Vaginosis	Human intestinal firmicute CO13
1846	Bacterial Vaginosis	Human intestinal firmicute CO19
1847	Bacterial Vaginosis	Human intestinal firmicute CO2
1848	Bacterial Vaginosis	Human intestinal firmicute CO35
1849	Bacterial Vaginosis	Human intestinal firmicute CO4
1850	Bacterial Vaginosis	Human intestinal firmicute CS26
1851	Bacterial Vaginosis	Lachnobacterium
1852	Bacterial Vaginosis	Lachnospiraceae bacterium A2
1853	Bacterial Vaginosis	Lactococcus
1854	Bacterial Vaginosis	Mannheimia
1855	Bacterial Vaginosis	Mastodon intestinal bacterium AN-22-6
1856	Bacterial Vaginosis	Mogibacterium
1857	Bacterial Vaginosis	Oligella
1858	Bacterial Vaginosis	Oscillibacter
1859	Bacterial Vaginosis	Oscillospira
1860	Bacterial Vaginosis	Oscillospiraceae bacterium NML 061048
1861	Bacterial Vaginosis	Pantoea
1862	Bacterial Vaginosis	Pasteurella
1863	Bacterial Vaginosis	Pectobacterium
1864	Bacterial Vaginosis	Peptostreptococcus
1865	Bacterial Vaginosis	Pusillimonas
1866	Bacterial Vaginosis	Rumen bacterium 8/94-32
1867	Bacterial Vaginosis	Rumen bacterium R-7
1868	Bacterial Vaginosis	Rumen bacterium R-9
1869	Bacterial Vaginosis	Salmonella
1870	Bacterial Vaginosis	Segmented filamentous bacterium
1871	Bacterial Vaginosis	Serratia
1872	Bacterial Vaginosis	Shigella
1873	Bacterial Vaginosis	Solobacterium
1874	Bacterial Vaginosis	Sutterella
1875	Bacterial Vaginosis	Swine fecal bacterium FPC67
1876	Bacterial Vaginosis	Swine fecal bacterium FPC70
1877	Bacterial Vaginosis	Swine fecal bacterium RF3E-Xyl1
1878	Bacterial Vaginosis	Swine fecal bacterium SD-Pec1
1879	Bacterial Vaginosis	Swine manure pit bacterium PPC108
1880	Bacterial Vaginosis	Tenericutes
1881	Bacterial Vaginosis	Terrahaemophilus
1882	Bacterial Vaginosis	Unidentified bacterium ZF3
1883	Bacterial Vaginosis	Vibrio
1884	Colorectal carcinoma	Streptococcus
1885	Crohn's disease(CD)	Bacilli
1886	Colorectal carcinoma	Burkholderia
1887	Colon cancer	Desulfovibrio
1888	Kidney stones	Klebsiella
1889	New-onset untreated rheumatoid arthrits	Klebsiella
1890	Constipation Irritable bowel syndrome(IBS)	Enterococcus
1891	Bacterial Vaginosis	Prevotellaceae
1892	Colon cancer	Enterococcus
1893	Ileal Crohn's disease(CD)	Staphylococcus
1894	Whipple's disease	Streptococcus
1895	Necrotizing Enterocolitis	Propionibacterium
1896	Necrotizing Enterocolitis	Propionibacterium acnes
1897	Clostridium difficile infection(CDI)	Enterococcus
1898	Kidney stones	Streptococcus
1899	New-onset untreated rheumatoid arthrits	Streptococcus
1900	Inflammatory bowel disease(IBD)	Veillonella
1901	COPD	Comamonadaceae
1902	COPD	Oxalobacteraceae
1903	COPD	Sphingomonadaceae
1904	Psoriasis	Enterococcus
1905	Infectious colitis	Streptococcus
1906	Kidney stones	Enterococcus
1907	New-onset untreated rheumatoid arthrits	Enterococcus
1908	Crohn's disease(CD)	Haemophilus
1909	Skin and mucosal infections	Klebsiella
1910	Atopic dermatitis	Enterobacteriaceae
1911	Bacterial Vaginosis	Coxiellaceae
1912	Atopy	Klebsiella
1913	Crohn's disease(CD)	Enterococcus
1914	Constipation Irritable bowel syndrome(IBS)	Stenotrophomonas maltophilia
1915	Atopy	Streptococcus
1916	Whipple's disease	Klebsiella
1917	Infectious colitis	Klebsiella
1918	Skin and mucosal infections	Enterococcus
1919	Asthma	Enterobacteriaceae
1920	Skin and mucosal infections	Desulfovibrio
1921	Colon cancer	Stenotrophomonas maltophilia
1922	Systemic inflammatory response syndrome	Stenotrophomonas maltophilia
1923	Skin and mucosal infections	Streptococcus
1924	Guttate psoriasis	Klebsiella
1925	Guttate psoriasis	Streptococcus
1926	Ulcerative colitis	Veillonella
1927	Allergic sensitization	Burkholderia
1928	Atopic sensitisation	Burkholderia
1929	Recurrent wheeze	Burkholderia
1930	Diarrhea Irritable bowel syndrome(IBS)	Klebsiella
1931	Diarrhea Irritable bowel syndrome(IBS)	Streptococcus
1932	Liver cirrhosis	Actinobacteria
1933	Inflammatory bowel disease(IBD)	Streptococcus
1934	Necrotizing Enterocolitis	Pseudomonas
1935	Ulcerative colitis	Streptococcus
1936	Cystic fibrosis	Pseudomonas
1937	Clostridium difficile infection(CDI)	Stenotrophomonas maltophilia
1938	Periodontal	Stenotrophomonas maltophilia
1939	Obesity	Enterococcus
1940	Allergic asthma	Stenotrophomonas maltophilia
1941	Allergy	Stenotrophomonas maltophilia
1942	Gastric and duodenal ulcer	Stenotrophomonas maltophilia
1943	Gastro-oesophageal reflux	Stenotrophomonas maltophilia
1944	Kidney stones	Desulfovibrio
1945	New-onset untreated rheumatoid arthrits	Desulfovibrio
1946	Constipation Irritable bowel syndrome(IBS)	Desulfovibrio
1947	Irritable bowel syndrome(IBS)	Fusobacteria
1948	Type 2 diabetes	Burkholderia
1949	Whipple's disease	Enterococcus
1950	Atopy	Enterococcus
1951	Psoriasis	Klebsiella
1952	Ileal Crohn's disease(CD)	Faecalibacterium prausnitzii
1953	Infectious colitis	Enterococcus
1954	Guttate psoriasis	Enterococcus
1955	Colorectal carcinoma	Collinsella aerofaciens
1956	Necrotizing Enterocolitis	Comamonadaceae
1957	Necrotizing Enterocolitis	Oxalobacteraceae
1958	Necrotizing Enterocolitis	Sphingomonadaceae
1959	Irritable bowel syndrome(IBS)	Streptococcus
1960	Inflammatory bowel disease(IBD)	Burkholderia
1961	Irritable bowel syndrome(IBS)	Shuttleworthia
1962	Diarrhea Irritable bowel syndrome(IBS)	Enterococcus
1963	Eczema	Burkholderia
1964	Periodontal	Enterobacteriaceae
1965	COPD	Desulfovibrio
1966	Crohn's disease(CD)	Burkholderia
1967	Colorectal carcinoma	Enterococcus
1968	Type 2 diabetes	Veillonella
1969	Colorectal carcinoma	Klebsiella
1970	Allergic asthma	Burkholderia
1971	Allergy	Burkholderia
1972	Gastric and duodenal ulcer	Burkholderia
1973	Gastro-oesophageal reflux	Burkholderia
1974	Ulcerative colitis	Burkholderia
1975	Rheumatoid arthrits	Burkholderia
1976	Constipation Irritable bowel syndrome(IBS)	Pseudomonas
1977	Cystic fibrosis	Enterococcus
1978	Colorectal carcinoma	Stenotrophomonas maltophilia
1979	Bacterial Vaginosis	Haemophilus
1980	Colon cancer	Acinetobacter
1981	Colon cancer	Corynebacterium
1982	Bacterial Vaginosis	Gammaproteobacteria
1983	Irritable bowel syndrome(IBS)	Lactobacillus
1984	Atopy	Desulfovibrio
1985	Necrotizing Enterocolitis	Collinsella aerofaciens
1986	Cystic fibrosis	Enterobacteriaceae
1987	Psoriasis	Burkholderia
1988	Periodontal	Enterococcus
1989	Whipple's disease	Desulfovibrio
1990	Skin and mucosal infections	Pseudomonas
1991	Periodontal	Comamonadaceae
1992	Periodontal	Oxalobacteraceae
1993	Periodontal	Sphingomonadaceae
1994	Infectious colitis	Desulfovibrio
1995	Asthma	Streptococcus
1996	Cystic fibrosis	Desulfovibrio
1997	Asthma	Enterococcus
1998	Guttate psoriasis	Desulfovibrio
1999	Constipation Irritable bowel syndrome(IBS)	Collinsella aerofaciens
2000	Allergic asthma	Veillonella
[truncated: 8,938 more rows]
