# Supplementary material for: A Novel Human Microbe-Disease Association Prediction Method Based on the Bidirectional Weighted Network
Source: Front Microbiol. 2019 Apr 9;10:676. doi: 10.3389/fmicb.2019.00676 (PMC6465552; doi:10.3389/fmicb.2019.00676)
Supplement: Supplementary Table 2 — Top 10 related microbes of all diseases. [file Table_2.xls]

## Sheet: Sheet1
Disease	Microbe
Allergic asthma	Tropheryma whipplei
Allergic asthma	Clostridium difficile
Allergic asthma	Proteobacteria
Allergic asthma	Prevotella
Allergic asthma	Bacteroidetes
Allergic asthma	Firmicutes
Allergic asthma	Staphylococcus aureus
Allergic asthma	Lachnospiraceae
Allergic asthma	Clostridia
Allergic asthma	Bacteroides
Allergic sensitization	Tropheryma whipplei
Allergic sensitization	Proteobacteria
Allergic sensitization	Helicobacter pylori
Allergic sensitization	Prevotella
Allergic sensitization	Bacteroidetes
Allergic sensitization	Firmicutes
Allergic sensitization	Staphylococcus aureus
Allergic sensitization	Lachnospiraceae
Allergic sensitization	Clostridia
Allergic sensitization	Escherichia coli
Allergy	Tropheryma whipplei
Allergy	Clostridium difficile
Allergy	Proteobacteria
Allergy	Prevotella
Allergy	Bacteroidetes
Allergy	Firmicutes
Allergy	Staphylococcus aureus
Allergy	Lachnospiraceae
Allergy	Clostridia
Allergy	Bacteroides
Asthma	Tropheryma whipplei
Asthma	Clostridium difficile
Asthma	Firmicutes
Asthma	Lachnospiraceae
Asthma	Staphylococcus aureus
Asthma	Clostridia
Asthma	Bacteroides
Asthma	Fusobacterium
Asthma	Clostridium coccoides
Asthma	Actinobacteria
Atopic dermatitis	Tropheryma whipplei
Atopic dermatitis	Proteobacteria
Atopic dermatitis	Helicobacter pylori
Atopic dermatitis	Bacteroidetes
Atopic dermatitis	Prevotella
Atopic dermatitis	Firmicutes
Atopic dermatitis	Lachnospiraceae
Atopic dermatitis	Clostridia
Atopic dermatitis	Bacteroides
Atopic dermatitis	Escherichia coli
Atopic sensitisation	Tropheryma whipplei
Atopic sensitisation	Proteobacteria
Atopic sensitisation	Helicobacter pylori
Atopic sensitisation	Prevotella
Atopic sensitisation	Bacteroidetes
Atopic sensitisation	Firmicutes
Atopic sensitisation	Staphylococcus aureus
Atopic sensitisation	Lachnospiraceae
Atopic sensitisation	Clostridia
Atopic sensitisation	Escherichia coli
Atopy	Tropheryma whipplei
Atopy	Proteobacteria
Atopy	Clostridium difficile
Atopy	Bacteroidetes
Atopy	Helicobacter pylori
Atopy	Firmicutes
Atopy	Prevotella
Atopy	Staphylococcus aureus
Atopy	Lachnospiraceae
Atopy	Bacteroides
Bacterial Vaginosis	Tropheryma whipplei
Bacterial Vaginosis	Clostridium difficile
Bacterial Vaginosis	Helicobacter pylori
Bacterial Vaginosis	Proteobacteria
Bacterial Vaginosis	Bacteroidetes
Bacterial Vaginosis	Staphylococcus aureus
Bacterial Vaginosis	Fusobacterium nucleatum
Bacterial Vaginosis	Verrucomicrobiaceae
Bacterial Vaginosis	Clostridia
Bacterial Vaginosis	Lachnospiraceae
Clostridium difficile infection(CDI)	Tropheryma whipplei
Clostridium difficile infection(CDI)	Prevotella
Clostridium difficile infection(CDI)	Firmicutes
Clostridium difficile infection(CDI)	Lachnospiraceae
Clostridium difficile infection(CDI)	Clostridium difficile
Clostridium difficile infection(CDI)	Helicobacter pylori
Clostridium difficile infection(CDI)	Staphylococcus aureus
Clostridium difficile infection(CDI)	Clostridia
Clostridium difficile infection(CDI)	Bacteroides
Clostridium difficile infection(CDI)	Bacteroidaceae
Colon cancer	Tropheryma whipplei
Colon cancer	Proteobacteria
Colon cancer	Bacteroidetes
Colon cancer	Clostridium difficile
Colon cancer	Firmicutes
Colon cancer	Prevotella
Colon cancer	Helicobacter pylori
Colon cancer	Lachnospiraceae
Colon cancer	Staphylococcus aureus
Colon cancer	Clostridia
Colorectal carcinoma	Tropheryma whipplei
Colorectal carcinoma	Proteobacteria
Colorectal carcinoma	Prevotella
Colorectal carcinoma	Bacteroidetes
Colorectal carcinoma	Clostridium difficile
Colorectal carcinoma	Firmicutes
Colorectal carcinoma	Helicobacter pylori
Colorectal carcinoma	Clostridia
Colorectal carcinoma	Bacteroides
Colorectal carcinoma	Staphylococcus aureus
Constipation Irritable bowel syndrome(IBS)	Tropheryma whipplei
Constipation Irritable bowel syndrome(IBS)	Proteobacteria
Constipation Irritable bowel syndrome(IBS)	Bacteroidetes
Constipation Irritable bowel syndrome(IBS)	Clostridium difficile
Constipation Irritable bowel syndrome(IBS)	Prevotella
Constipation Irritable bowel syndrome(IBS)	Firmicutes
Constipation Irritable bowel syndrome(IBS)	Helicobacter pylori
Constipation Irritable bowel syndrome(IBS)	Clostridia
Constipation Irritable bowel syndrome(IBS)	Staphylococcus aureus
Constipation Irritable bowel syndrome(IBS)	Lachnospiraceae
COPD	Tropheryma whipplei
COPD	Proteobacteria
COPD	Bacteroidetes
COPD	Prevotella
COPD	Clostridium difficile
COPD	Firmicutes
COPD	Helicobacter pylori
COPD	Lachnospiraceae
COPD	Staphylococcus aureus
COPD	Clostridia
Crohn's disease(CD)	Tropheryma whipplei
Crohn's disease(CD)	Clostridium difficile
Crohn's disease(CD)	Proteobacteria
Crohn's disease(CD)	Prevotella
Crohn's disease(CD)	Helicobacter pylori
Crohn's disease(CD)	Bacteroidetes
Crohn's disease(CD)	Lachnospiraceae
Crohn's disease(CD)	Staphylococcus aureus
Crohn's disease(CD)	Clostridia
Crohn's disease(CD)	Clostridium coccoides
Cystic fibrosis	Tropheryma whipplei
Cystic fibrosis	Clostridium difficile
Cystic fibrosis	Proteobacteria
Cystic fibrosis	Helicobacter pylori
Cystic fibrosis	Bacteroidetes
Cystic fibrosis	Prevotella
Cystic fibrosis	Firmicutes
Cystic fibrosis	Lachnospiraceae
Cystic fibrosis	Clostridia
Cystic fibrosis	Bacteroides
Diarrhea Irritable bowel syndrome(IBS)	Tropheryma whipplei
Diarrhea Irritable bowel syndrome(IBS)	Proteobacteria
Diarrhea Irritable bowel syndrome(IBS)	Clostridium difficile
Diarrhea Irritable bowel syndrome(IBS)	Prevotella
Diarrhea Irritable bowel syndrome(IBS)	Helicobacter pylori
Diarrhea Irritable bowel syndrome(IBS)	Bacteroidetes
Diarrhea Irritable bowel syndrome(IBS)	Firmicutes
Diarrhea Irritable bowel syndrome(IBS)	Staphylococcus aureus
Diarrhea Irritable bowel syndrome(IBS)	Lachnospiraceae
Diarrhea Irritable bowel syndrome(IBS)	Clostridia
Eczema	Tropheryma whipplei
Eczema	Proteobacteria
Eczema	Helicobacter pylori
Eczema	Prevotella
Eczema	Bacteroidetes
Eczema	Firmicutes
Eczema	Staphylococcus aureus
Eczema	Lachnospiraceae
Eczema	Clostridia
Eczema	Bacteroides
Gastric and duodenal ulcer	Tropheryma whipplei
Gastric and duodenal ulcer	Clostridium difficile
Gastric and duodenal ulcer	Proteobacteria
Gastric and duodenal ulcer	Prevotella
Gastric and duodenal ulcer	Bacteroidetes
Gastric and duodenal ulcer	Firmicutes
Gastric and duodenal ulcer	Staphylococcus aureus
Gastric and duodenal ulcer	Lachnospiraceae
Gastric and duodenal ulcer	Clostridia
Gastric and duodenal ulcer	Bacteroides
Gastro-oesophageal reflux	Tropheryma whipplei
Gastro-oesophageal reflux	Clostridium difficile
Gastro-oesophageal reflux	Proteobacteria
Gastro-oesophageal reflux	Prevotella
Gastro-oesophageal reflux	Bacteroidetes
Gastro-oesophageal reflux	Firmicutes
Gastro-oesophageal reflux	Staphylococcus aureus
Gastro-oesophageal reflux	Lachnospiraceae
Gastro-oesophageal reflux	Clostridia
Gastro-oesophageal reflux	Bacteroides
Guttate psoriasis	Tropheryma whipplei
Guttate psoriasis	Proteobacteria
Guttate psoriasis	Clostridium difficile
Guttate psoriasis	Bacteroidetes
Guttate psoriasis	Helicobacter pylori
Guttate psoriasis	Prevotella
Guttate psoriasis	Firmicutes
Guttate psoriasis	Lachnospiraceae
Guttate psoriasis	Clostridia
Guttate psoriasis	Bacteroides
Ileal Crohn's disease(CD)	Tropheryma whipplei
Ileal Crohn's disease(CD)	Proteobacteria
Ileal Crohn's disease(CD)	Clostridium difficile
Ileal Crohn's disease(CD)	Helicobacter pylori
Ileal Crohn's disease(CD)	Firmicutes
Ileal Crohn's disease(CD)	Bacteroidetes
Ileal Crohn's disease(CD)	Staphylococcus aureus
Ileal Crohn's disease(CD)	Clostridia
Ileal Crohn's disease(CD)	Bacteroides
Ileal Crohn's disease(CD)	Fusobacterium
Infectious colitis	Tropheryma whipplei
Infectious colitis	Proteobacteria
Infectious colitis	Clostridium difficile
Infectious colitis	Bacteroidetes
Infectious colitis	Helicobacter pylori
Infectious colitis	Prevotella
Infectious colitis	Firmicutes
Infectious colitis	Staphylococcus aureus
Infectious colitis	Lachnospiraceae
Infectious colitis	Clostridia
Inflammatory bowel disease(IBD)	Tropheryma whipplei
Inflammatory bowel disease(IBD)	Clostridium difficile
Inflammatory bowel disease(IBD)	Bacteroidetes
Inflammatory bowel disease(IBD)	Firmicutes
Inflammatory bowel disease(IBD)	Helicobacter pylori
Inflammatory bowel disease(IBD)	Prevotella
Inflammatory bowel disease(IBD)	Staphylococcus aureus
Inflammatory bowel disease(IBD)	Clostridium coccoides
Inflammatory bowel disease(IBD)	Clostridia
Inflammatory bowel disease(IBD)	Bacteroides
Irritable bowel syndrome(IBS)	Tropheryma whipplei
Irritable bowel syndrome(IBS)	Verrucomicrobiaceae
Irritable bowel syndrome(IBS)	Fusobacterium nucleatum
Irritable bowel syndrome(IBS)	Helicobacter pylori
Irritable bowel syndrome(IBS)	Clostridium difficile
Irritable bowel syndrome(IBS)	Alistipes
Irritable bowel syndrome(IBS)	Parabacteroides
Irritable bowel syndrome(IBS)	Oxalobacter formigenes
Irritable bowel syndrome(IBS)	Prevotella copri
Irritable bowel syndrome(IBS)	Alistipes finegoldii
Kidney stones	Tropheryma whipplei
Kidney stones	Proteobacteria
Kidney stones	Clostridium difficile
Kidney stones	Helicobacter pylori
Kidney stones	Bacteroidetes
Kidney stones	Prevotella
Kidney stones	Firmicutes
Kidney stones	Staphylococcus aureus
Kidney stones	Lachnospiraceae
Kidney stones	Clostridia
Liver cirrhosis	Bacteroidales
Liver cirrhosis	Enterococcus faecium
Liver cirrhosis	Erysipelotrichales
Liver cirrhosis	Acidobacteriaceae
Liver cirrhosis	Aeromonadaceae
Liver cirrhosis	Alteromonadaceae
Liver cirrhosis	Anaerovorax
Liver cirrhosis	Bacillaceae
Liver cirrhosis	Bifidobacterium catenulatum
Liver cirrhosis	Cellulomonadaceae
Necrotizing Enterocolitis	Tropheryma whipplei
Necrotizing Enterocolitis	Clostridium difficile
Necrotizing Enterocolitis	Helicobacter pylori
Necrotizing Enterocolitis	Prevotella
Necrotizing Enterocolitis	Lachnospiraceae
Necrotizing Enterocolitis	Staphylococcus aureus
Necrotizing Enterocolitis	Clostridia
Necrotizing Enterocolitis	Bacteroides
Necrotizing Enterocolitis	Fusobacterium nucleatum
Necrotizing Enterocolitis	Verrucomicrobiaceae
New-onset untreated rheumatoid arthrits	Tropheryma whipplei
New-onset untreated rheumatoid arthrits	Proteobacteria
New-onset untreated rheumatoid arthrits	Clostridium difficile
New-onset untreated rheumatoid arthrits	Helicobacter pylori
New-onset untreated rheumatoid arthrits	Bacteroidetes
New-onset untreated rheumatoid arthrits	Prevotella
New-onset untreated rheumatoid arthrits	Firmicutes
New-onset untreated rheumatoid arthrits	Staphylococcus aureus
New-onset untreated rheumatoid arthrits	Lachnospiraceae
New-onset untreated rheumatoid arthrits	Clostridia
Obesity	Tropheryma whipplei
Obesity	Proteobacteria
Obesity	Clostridium difficile
Obesity	Helicobacter pylori
Obesity	Prevotella
Obesity	Lachnospiraceae
Obesity	Clostridia
Obesity	Bacteroides
Obesity	Fusobacterium
Obesity	Fusobacterium nucleatum
Periodontal	Tropheryma whipplei
Periodontal	Proteobacteria
Periodontal	Clostridium difficile
Periodontal	Helicobacter pylori
Periodontal	Bacteroidetes
Periodontal	Firmicutes
Periodontal	Lachnospiraceae
Periodontal	Staphylococcus aureus
Periodontal	Clostridia
Periodontal	Bacteroides
Psoriasis	Tropheryma whipplei
Psoriasis	Clostridium difficile
Psoriasis	Bacteroidetes
Psoriasis	Helicobacter pylori
Psoriasis	Prevotella
Psoriasis	Lachnospiraceae
Psoriasis	Staphylococcus aureus
Psoriasis	Clostridia
Psoriasis	Clostridium coccoides
Psoriasis	Bacteroides
Recurrent wheeze	Tropheryma whipplei
Recurrent wheeze	Proteobacteria
Recurrent wheeze	Helicobacter pylori
Recurrent wheeze	Prevotella
Recurrent wheeze	Bacteroidetes
Recurrent wheeze	Firmicutes
Recurrent wheeze	Staphylococcus aureus
Recurrent wheeze	Lachnospiraceae
Recurrent wheeze	Clostridia
Recurrent wheeze	Escherichia coli
Rheumatoid arthrits	Tropheryma whipplei
Rheumatoid arthrits	Proteobacteria
Rheumatoid arthrits	Clostridium difficile
Rheumatoid arthrits	Helicobacter pylori
Rheumatoid arthrits	Bacteroidetes
Rheumatoid arthrits	Firmicutes
Rheumatoid arthrits	Lachnospiraceae
Rheumatoid arthrits	Staphylococcus aureus
Rheumatoid arthrits	Clostridia
Rheumatoid arthrits	Bacteroides
Skin and mucosal infections	Tropheryma whipplei
Skin and mucosal infections	Proteobacteria
Skin and mucosal infections	Clostridium difficile
Skin and mucosal infections	Helicobacter pylori
Skin and mucosal infections	Bacteroidetes
Skin and mucosal infections	Prevotella
Skin and mucosal infections	Firmicutes
Skin and mucosal infections	Staphylococcus aureus
Skin and mucosal infections	Lachnospiraceae
Skin and mucosal infections	Clostridia
Systemic inflammatory response syndrome	Tropheryma whipplei
Systemic inflammatory response syndrome	Proteobacteria
Systemic inflammatory response syndrome	Clostridium difficile
Systemic inflammatory response syndrome	Bacteroidetes
Systemic inflammatory response syndrome	Helicobacter pylori
Systemic inflammatory response syndrome	Firmicutes
Systemic inflammatory response syndrome	Prevotella
Systemic inflammatory response syndrome	Staphylococcus aureus
Systemic inflammatory response syndrome	Lachnospiraceae
Systemic inflammatory response syndrome	Clostridia
Type 1 diabetes	Pseudomonas
Type 1 diabetes	Verrucomicrobiaceae
Type 1 diabetes	Fusobacterium nucleatum
Type 1 diabetes	Acinetobacter
Type 1 diabetes	Corynebacterium
Type 1 diabetes	Propionibacterium
Type 1 diabetes	Propionibacterium acnes
Type 1 diabetes	Desulfovibrio
Type 1 diabetes	Comamonadaceae
Type 1 diabetes	Oxalobacteraceae
Type 2 diabetes	Tropheryma whipplei
Type 2 diabetes	Clostridium difficile
Type 2 diabetes	Prevotella
Type 2 diabetes	Helicobacter pylori
Type 2 diabetes	Lachnospiraceae
Type 2 diabetes	Staphylococcus aureus
Type 2 diabetes	Bacteroides
Type 2 diabetes	Actinobacteria
Type 2 diabetes	Fusobacterium
Type 2 diabetes	Fusobacterium nucleatum
Ulcerative colitis	Tropheryma whipplei
Ulcerative colitis	Clostridium difficile
Ulcerative colitis	Bacteroidetes
Ulcerative colitis	Firmicutes
Ulcerative colitis	Prevotella
Ulcerative colitis	Helicobacter pylori
Ulcerative colitis	Lachnospiraceae
Ulcerative colitis	Staphylococcus aureus
Ulcerative colitis	Clostridia
Ulcerative colitis	Bacteroides
Whipple's disease	Proteobacteria
Whipple's disease	Clostridium difficile
Whipple's disease	Bacteroidetes
Whipple's disease	Prevotella
Whipple's disease	Helicobacter pylori
Whipple's disease	Firmicutes
Whipple's disease	Staphylococcus aureus
Whipple's disease	Lachnospiraceae
Whipple's disease	Clostridia
Whipple's disease	Bacteroides
